# Supplementary material for: [1,3-Bis(diphenyl­phosphan­yl)propane-κ2 P,P′](1,10-phenanthroline-κ2 N,N′)copper(I) perchlorate
Source: Acta Crystallogr Sect E Struct Rep Online. 2011 Nov 9;67(Pt 12):m1713–4. doi: 10.1107/S160053681104606X (PMC3238633; doi:10.1107/S160053681104606X)
Supplement: Supplementary file 1 [file e-67-m1713-sup1.cif]

##############################################################################
#                                                                            #
# This CIF contains the data in a paper accepted for publication in          #
# Acta Crystallographica Section E. It conforms to the requirements of       #
# Notes for Authors for Acta Crystallographica Section E, and has been       #
# peer reviewed under the auspices of the IUCr Commission on Journals.       #
#                                                                            #
# Full details of the Crystallographic Information File format               #
# are given in the paper "The Crystallographic Information File (CIF):       #
# a New Standard Archive File for Crystallography" by S. R. Hall, F. H.      #
# Allen and I. D. Brown [Acta Cryst. (1991), A47, 655-685].                  #
#                                                                            #
# The current version of the core CIF dictionary is obtainable from          #
# ftp://ftp.iucr.org/pub/cif_core.dic.                                       #
#                                                                            #
# Software is freely available for graphical display of the structure(s)     #
# in this CIF. For information consult the CIF software page                 #
# http://www.iucr.org/resources/cif/software.                                #
#                                                                            #
# This file may be used for bona fide research purposes within the           #
# scientific community so long as proper attribution is given to the journal # 
# article from which it was obtained.                                        #
#                                                                            #
##############################################################################
data_global
_audit_creation_method     SHELXL-97
_journal_date_recd_electronic     2011-09-22
_journal_date_accepted     2011-11-01
_journal_name_full     'Acta Crystallographica, Section E'
_journal_year     2011
_journal_volume     67
_journal_issue     12
_journal_page_first     m1713
_journal_page_last     m1714
_journal_paper_category     QM
_journal_coeditor_code     LR2032
_publ_contact_author_name     'Dr. Jin Qiong-Hua'
_publ_contact_author_address
;
    Department of Chemistry
    Capital Normal  University
    Beijing 100048
    People's Republic of China
;
_publ_contact_author_email     'jinqh204@163.com '
_publ_contact_author_fax     '861068416837'
_publ_contact_author_phone     '861068903033'
_publ_section_title
;\
[1,3-Bis(diphenylphosphanyl)propane-\k^2^<i>P</i>,<i>P</i>'](1,10-\
phenanthroline-\k^2^<i>N</i>,<i>N</i>')copper(I) perchlorate
;
loop_
    _publ_author_name
    _publ_author_address
    'Ye-Lan Xiao'
;
Department of Chemistry
Capital Normal University
Beijing 100048
People's Republic of China
;
    'Li-Li Zhou'
;
Research Center for Import--Export Chemicals Safety of  General
 Administration of Quality Supervision
Inspection and Quarantine of the People's Republic of China (AQSIQ)
Chinese Academy of Inspection and Quarantine
Beijing 100123
People's Republic of China
;
    'Sen Gao'
;
Department of Chemistry
Capital Normal University
Beijing 100048
People's Republic of China
;
    'Qiong-Hua Jin'
;
Department of Chemistry
Capital Normal University
Beijing 100048
People's Republic of China
;
    'Cun-Lin Zhang'
;
Key Laboratory of Terahertz Optoelectronics
Ministry of Education
Capital Normal University
Beijing 100048
People's Republic of China
;
data_I
_audit_creation_method     SHELXL-97
_chemical_name_systematic
;
[1,3-Bis(diphenylphosphanyl)propane-\k^2^<i>P</i>,<i>P</i>'](1,10-
phenanthroline-\k^2^<i>N</i>,<i>N</i>')copper(I) perchlorate
;
_chemical_name_common     ?
_chemical_formula_moiety     'C39 H34 Cu N2 P2 +, Cl O4 -'
_chemical_formula_sum     'C39 H34 Cl Cu N2 O4 P2'
_chemical_formula_iupac     '[Cu (C12 H8 N2) (C27 H26 P2)] Cl O4'
_chemical_formula_weight     755.61
_chemical_melting_point     ?
_symmetry_cell_setting     monoclinic
_symmetry_space_group_name_H-M     'C c'
_symmetry_space_group_name_Hall     'C -2yc'
loop_
    _symmetry_equiv_pos_as_xyz
    'x, y, z'
    'x, -y, z+1/2'
    'x+1/2, y+1/2, z'
    'x+1/2, -y+1/2, z+1/2'
_cell_length_a     16.6548(15)
_cell_length_b     12.9238(12)
_cell_length_c     32.936(3)
_cell_angle_alpha     90.00
_cell_angle_beta     90.1260(10)
_cell_angle_gamma     90.00
_cell_volume     7089.2(11)
_cell_formula_units_Z     8
_cell_measurement_reflns_used     6082
_cell_measurement_theta_min     2.724
_cell_measurement_theta_max     23.583
_cell_measurement_temperature     298(2)
_exptl_crystal_description     block
_exptl_crystal_colour     yellow
_exptl_crystal_size_max     0.45
_exptl_crystal_size_mid     0.40
_exptl_crystal_size_min     0.20
_exptl_crystal_density_diffrn     1.417
_exptl_crystal_density_meas     ?
_exptl_crystal_density_method     'not measured'
_exptl_crystal_F_000     3120
_exptl_absorpt_coefficient_mu     0.826
_exptl_absorpt_correction_type     multi-scan
_exptl_absorpt_process_details     '(SADABS; Sheldrick, 1996)'
_exptl_absorpt_correction_T_min     0.7076
_exptl_absorpt_correction_T_max     0.8523
_exptl_special_details
;
;
_diffrn_ambient_temperature     298(2)
_diffrn_radiation_type     MoK\a
_diffrn_radiation_wavelength     0.71073
_diffrn_radiation_source     'fine-focus sealed tube'
_diffrn_radiation_monochromator     graphite
_diffrn_measurement_device_type     'Bruker SMART CCD area-detector'
_diffrn_measurement_method     'phi and omega scans'
_diffrn_detector_area_resol_mean     ?
_diffrn_reflns_number     10139
_diffrn_reflns_av_R_equivalents     0.0354
_diffrn_reflns_av_sigmaI/netI     0.0655
_diffrn_reflns_theta_min     2.35
_diffrn_reflns_theta_max     25.02
_diffrn_reflns_theta_full     25.05
_diffrn_measured_fraction_theta_max     0.992
_diffrn_measured_fraction_theta_full     0.992
_diffrn_reflns_limit_h_min     -19
_diffrn_reflns_limit_h_max     19
_diffrn_reflns_limit_k_min     -15
_diffrn_reflns_limit_k_max     12
_diffrn_reflns_limit_l_min     -39
_diffrn_reflns_limit_l_max     29
_diffrn_standards_number     ?
_diffrn_standards_interval_count     ?
_diffrn_standards_interval_time     ?
_diffrn_standards_decay_%     ?
_refine_special_details
;
Refinement of <i>F</i>^2^ against ALL reflections. The weighted <i>R</i>-factor
<i>wR</i> and goodness of fit <i>S</i> are based on <i>F</i>^2^, conventional
<i>R</i>-factors <i>R</i> are based on <i>F</i>, with <i>F</i> set to zero for
negative <i>F</i>^2^. The threshold expression of <i>F</i>^2^ >
\s(<i>F</i>^2^) is used only for calculating <i>R</i>-factors(gt) <i>etc</i>.
and is not relevant to the choice of reflections for refinement.
<i>R</i>-factors based on <i>F</i>^2^ are statistically about twice as large
as those based on <i>F</i>, and <i>R</i>- factors based on ALL data will be
even larger.
;
_reflns_number_total     10139
_reflns_number_gt     8324
_reflns_threshold_expression     I>2sigma(I)
_refine_ls_structure_factor_coef     Fsqd
_refine_ls_matrix_type     full
_refine_ls_R_factor_all     0.0513
_refine_ls_R_factor_gt     0.0380
_refine_ls_wR_factor_gt     0.0700
_refine_ls_wR_factor_ref     0.0741
_refine_ls_goodness_of_fit_ref     0.908
_refine_ls_restrained_S_all     0.908
_refine_ls_number_reflns     10139
_refine_ls_number_parameters     884
_refine_ls_number_restraints     2
_refine_ls_hydrogen_treatment     constr
_refine_ls_weighting_scheme     calc
_refine_ls_weighting_details
         'calc w=1/[\s^2^(Fo^2^)+(0.0325P)^2^+0.0000P] where P=(Fo^2^+2Fc^2^)/3'
_atom_sites_solution_hydrogens     geom
_atom_sites_solution_primary     direct
_atom_sites_solution_secondary     difmap
_refine_ls_shift/su_max     0.000
_refine_ls_shift/su_mean     0.000
_refine_diff_density_max     0.341
_refine_diff_density_min     -0.265
_refine_ls_extinction_method     none
_refine_ls_extinction_coef     ?
_refine_ls_abs_structure_details     'Flack (1983), 6243 Friedel pairs'
_refine_ls_abs_structure_Flack     -0.009(12)
loop_
    _atom_type_symbol
    _atom_type_description
    _atom_type_scat_dispersion_real
    _atom_type_scat_dispersion_imag
    _atom_type_scat_source
    'C' 'C' 0.0033 0.0016
                         'International Tables Vol C Tables 4.2.6.8 and 6.1.1.4'
    'H' 'H' 0.0000 0.0000
                         'International Tables Vol C Tables 4.2.6.8 and 6.1.1.4'
    'N' 'N' 0.0061 0.0033
                         'International Tables Vol C Tables 4.2.6.8 and 6.1.1.4'
    'O' 'O' 0.0106 0.0060
                         'International Tables Vol C Tables 4.2.6.8 and 6.1.1.4'
    'P' 'P' 0.1023 0.0942
                         'International Tables Vol C Tables 4.2.6.8 and 6.1.1.4'
    'Cl' 'Cl' 0.1484 0.1585
                         'International Tables Vol C Tables 4.2.6.8 and 6.1.1.4'
    'Cu' 'Cu' 0.3201 1.2651
                         'International Tables Vol C Tables 4.2.6.8 and 6.1.1.4'
_computing_data_collection     'SMART (Bruker, 2007)'
_computing_cell_refinement     'SAINT (Bruker, 2007)'
_computing_data_reduction     'SAINT (Bruker, 2007)'
_computing_structure_solution     'SHELXS97 (Sheldrick, 2008)'
_computing_structure_refinement     'SHELXL97 (Sheldrick, 2008)'
_computing_molecular_graphics
;
SHELXTL (Sheldrick, 2008) and
<i>Mercury</i> (Macrae <i>et al.</i>,
2008)
;
_computing_publication_material     'SHELXTL (Sheldrick, 2008)'
loop_
    _atom_site_type_symbol
    _atom_site_label
    _atom_site_fract_x
    _atom_site_fract_y
    _atom_site_fract_z
    _atom_site_U_iso_or_equiv
    _atom_site_adp_type
    _atom_site_calc_flag
    _atom_site_refinement_flags
    _atom_site_occupancy
    _atom_site_symmetry_multiplicity
    _atom_site_disorder_assembly
    _atom_site_disorder_group
    Cu Cu1 0.42671(4) 0.72241(5) 0.39790(2) 0.03690(17) Uani d . 1 1 . .
    P P1 0.47763(8) 0.69379(10) 0.45975(5) 0.0357(3) Uani d . 1 1 . .
    P P2 0.53343(9) 0.75548(11) 0.35901(5) 0.0358(3) Uani d . 1 1 . .
    N N1 0.3358(2) 0.8312(3) 0.40279(14) 0.0331(11) Uani d . 1 1 . .
    N N2 0.3362(2) 0.6372(3) 0.37241(14) 0.0364(11) Uani d . 1 1 . .
    C C1 0.3335(3) 0.9226(4) 0.42048(19) 0.0427(15) Uani d . 1 1 . .
    H H1 0.3817 0.9498 0.4301 0.051 Uiso calc R 1 1 . .
    C C2 0.2656(4) 0.9803(4) 0.4258(2) 0.0503(16) Uani d . 1 1 . .
    H H2 0.2684 1.0449 0.4381 0.060 Uiso calc R 1 1 . .
    C C3 0.1945(4) 0.9425(5) 0.4130(2) 0.0557(18) Uani d . 1 1 . .
    H H3 0.1475 0.9796 0.4175 0.067 Uiso calc R 1 1 . .
    C C4 0.1917(3) 0.8466(4) 0.3927(2) 0.0436(15) Uani d . 1 1 . .
    C C5 0.2645(3) 0.7929(4) 0.38937(17) 0.0321(13) Uani d . 1 1 . .
    C C6 0.2653(3) 0.6905(4) 0.37148(16) 0.0293(12) Uani d . 1 1 . .
    C C7 0.1941(3) 0.6499(4) 0.35579(19) 0.0421(14) Uani d . 1 1 . .
    C C8 0.1975(4) 0.5513(5) 0.33929(19) 0.0517(17) Uani d . 1 1 . .
    H H8 0.1520 0.5224 0.3274 0.062 Uiso calc R 1 1 . .
    C C9 0.2677(4) 0.4965(5) 0.34041(19) 0.0537(17) Uani d . 1 1 . .
    H H9 0.2705 0.4299 0.3298 0.064 Uiso calc R 1 1 . .
    C C10 0.3341(3) 0.5427(4) 0.3576(2) 0.0458(15) Uani d . 1 1 . .
    H H10 0.3811 0.5040 0.3589 0.055 Uiso calc R 1 1 . .
    C C11 0.1204(4) 0.8038(6) 0.3764(2) 0.0555(18) Uani d . 1 1 . .
    H H11 0.0723 0.8401 0.3782 0.067 Uiso calc R 1 1 . .
    C C12 0.1220(4) 0.7101(5) 0.3581(2) 0.0579(18) Uani d . 1 1 . .
    H H12 0.0750 0.6840 0.3468 0.069 Uiso calc R 1 1 . .
    C C13 0.5725(3) 0.7652(4) 0.46446(18) 0.0426(15) Uani d . 1 1 . .
    H H13A 0.5612 0.8388 0.4644 0.051 Uiso calc R 1 1 . .
    H H13B 0.5973 0.7482 0.4903 0.051 Uiso calc R 1 1 . .
    C C14 0.6319(3) 0.7406(4) 0.43006(18) 0.0445(15) Uani d . 1 1 . .
    H H14A 0.6290 0.6672 0.4242 0.053 Uiso calc R 1 1 . .
    H H14B 0.6858 0.7552 0.4397 0.053 Uiso calc R 1 1 . .
    C C15 0.6180(3) 0.8006(4) 0.39041(19) 0.0405(15) Uani d . 1 1 . .
    H H15A 0.6666 0.7968 0.3743 0.049 Uiso calc R 1 1 . .
    H H15B 0.6092 0.8728 0.3971 0.049 Uiso calc R 1 1 . .
    C C16 0.5047(3) 0.5636(4) 0.47674(18) 0.0370(13) Uani d . 1 1 . .
    C C17 0.5514(4) 0.5449(5) 0.5100(2) 0.0589(19) Uani d . 1 1 . .
    H H17 0.5710 0.6006 0.5249 0.071 Uiso calc R 1 1 . .
    C C18 0.5701(5) 0.4464(6) 0.5221(2) 0.073(2) Uani d . 1 1 . .
    H H18 0.6006 0.4356 0.5454 0.087 Uiso calc R 1 1 . .
    C C19 0.5437(4) 0.3635(5) 0.4995(2) 0.065(2) Uani d . 1 1 . .
    H H19 0.5585 0.2964 0.5066 0.077 Uiso calc R 1 1 . .
    C C20 0.4961(4) 0.3805(5) 0.4671(2) 0.066(2) Uani d . 1 1 . .
    H H20 0.4764 0.3244 0.4525 0.079 Uiso calc R 1 1 . .
    C C21 0.4760(4) 0.4798(4) 0.4552(2) 0.0502(16) Uani d . 1 1 . .
    H H21 0.4431 0.4902 0.4327 0.060 Uiso calc R 1 1 . .
    C C22 0.4171(4) 0.7430(4) 0.50179(19) 0.0451(15) Uani d . 1 1 . .
    C C23 0.4487(5) 0.7817(6) 0.5368(2) 0.081(2) Uani d . 1 1 . .
    H H23 0.5039 0.7825 0.5409 0.097 Uiso calc R 1 1 . .
    C C24 0.3961(7) 0.8204(8) 0.5666(3) 0.111(3) Uani d . 1 1 . .
    H H24 0.4178 0.8468 0.5905 0.133 Uiso calc R 1 1 . .
    C C25 0.3168(7) 0.8208(6) 0.5621(3) 0.092(3) Uani d . 1 1 . .
    H H25 0.2836 0.8474 0.5822 0.111 Uiso calc R 1 1 . .
    C C26 0.2863(5) 0.7821(6) 0.5281(3) 0.074(2) Uani d . 1 1 . .
    H H26 0.2308 0.7805 0.5247 0.088 Uiso calc R 1 1 . .
    C C27 0.3352(4) 0.7439(5) 0.4974(2) 0.0580(18) Uani d . 1 1 . .
    H H27 0.3121 0.7187 0.4737 0.070 Uiso calc R 1 1 . .
    C C28 0.5713(3) 0.6449(4) 0.33030(18) 0.0392(14) Uani d . 1 1 . .
    C C29 0.6472(3) 0.6057(5) 0.33432(19) 0.0494(16) Uani d . 1 1 . .
    H H29 0.6827 0.6345 0.3530 0.059 Uiso calc R 1 1 . .
    C C30 0.6710(4) 0.5227(6) 0.3103(2) 0.0642(19) Uani d . 1 1 . .
    H H30 0.7222 0.4954 0.3137 0.077 Uiso calc R 1 1 . .
    C C31 0.6204(5) 0.4803(5) 0.2818(3) 0.075(2) Uani d . 1 1 . .
    H H31 0.6376 0.4259 0.2655 0.090 Uiso calc R 1 1 . .
    C C32 0.5451(5) 0.5189(6) 0.2779(3) 0.080(2) Uani d . 1 1 . .
    H H32 0.5104 0.4906 0.2587 0.096 Uiso calc R 1 1 . .
    C C33 0.5195(4) 0.5999(5) 0.3019(2) 0.0556(17) Uani d . 1 1 . .
    H H33 0.4673 0.6247 0.2992 0.067 Uiso calc R 1 1 . .
    C C34 0.5288(3) 0.8567(4) 0.32093(17) 0.0371(13) Uani d . 1 1 . .
    C C35 0.4785(4) 0.9415(5) 0.3279(2) 0.0510(16) Uani d . 1 1 . .
    H H35 0.4474 0.9435 0.3513 0.061 Uiso calc R 1 1 . .
    C C36 0.4743(4) 1.0228(5) 0.3005(2) 0.0625(19) Uani d . 1 1 . .
    H H36 0.4406 1.0788 0.3055 0.075 Uiso calc R 1 1 . .
    C C37 0.5199(5) 1.0202(6) 0.2660(2) 0.065(2) Uani d . 1 1 . .
    H H37 0.5184 1.0755 0.2480 0.077 Uiso calc R 1 1 . .
    C C38 0.5679(5) 0.9367(6) 0.2580(2) 0.066(2) Uani d . 1 1 . .
    H H38 0.5973 0.9347 0.2341 0.079 Uiso calc R 1 1 . .
    C C39 0.5731(4) 0.8553(5) 0.28510(19) 0.0485(16) Uani d . 1 1 . .
    H H39 0.6063 0.7993 0.2794 0.058 Uiso calc R 1 1 . .
    Cu Cu2 0.67768(4) 0.02367(5) 0.12969(2) 0.03601(16) Uani d . 1 1 . .
    P P3 0.78350(8) -0.00721(11) 0.16949(5) 0.0354(3) Uani d . 1 1 . .
    P P4 0.73055(8) 0.05612(10) 0.06834(5) 0.0343(3) Uani d . 1 1 . .
    N N3 0.5868(2) 0.1137(3) 0.15442(14) 0.0351(11) Uani d . 1 1 . .
    N N4 0.5858(2) -0.0825(3) 0.12632(14) 0.0336(11) Uani d . 1 1 . .
    C C40 0.5885(3) 0.2093(4) 0.16869(18) 0.0414(14) Uani d . 1 1 . .
    H H40 0.6370 0.2450 0.1685 0.050 Uiso calc R 1 1 . .
    C C41 0.5204(4) 0.2587(4) 0.1840(2) 0.0505(16) Uani d . 1 1 . .
    H H41 0.5238 0.3258 0.1940 0.061 Uiso calc R 1 1 . .
    C C42 0.4494(4) 0.2076(5) 0.18395(19) 0.0511(17) Uani d . 1 1 . .
    H H42 0.4037 0.2399 0.1941 0.061 Uiso calc R 1 1 . .
    C C43 0.4444(3) 0.1067(4) 0.16880(18) 0.0380(14) Uani d . 1 1 . .
    C C44 0.5157(3) 0.0626(4) 0.15437(16) 0.0302(12) Uani d . 1 1 . .
    C C45 0.5148(3) -0.0407(4) 0.13846(16) 0.0301(13) Uani d . 1 1 . .
    C C46 0.4417(3) -0.0937(4) 0.13530(19) 0.0428(15) Uani d . 1 1 . .
    C C47 0.4435(4) -0.1931(5) 0.1176(2) 0.0525(17) Uani d . 1 1 . .
    H H47 0.3963 -0.2305 0.1140 0.063 Uiso calc R 1 1 . .
    C C48 0.5143(4) -0.2330(5) 0.1061(2) 0.0564(18) Uani d . 1 1 . .
    H H48 0.5163 -0.2991 0.0949 0.068 Uiso calc R 1 1 . .
    C C49 0.5841(3) -0.1769(4) 0.11057(18) 0.0440(15) Uani d . 1 1 . .
    H H49 0.6321 -0.2066 0.1022 0.053 Uiso calc R 1 1 . .
    C C50 0.3722(4) 0.0494(5) 0.1668(2) 0.0542(18) Uani d . 1 1 . .
    H H50 0.3252 0.0776 0.1773 0.065 Uiso calc R 1 1 . .
    C C51 0.3705(4) -0.0462(5) 0.1498(2) 0.0545(18) Uani d . 1 1 . .
    H H51 0.3219 -0.0811 0.1475 0.065 Uiso calc R 1 1 . .
    C C52 0.8703(3) -0.0452(4) 0.13890(17) 0.0394(15) Uani d . 1 1 . .
    H H52A 0.9180 -0.0384 0.1556 0.047 Uiso calc R 1 1 . .
    H H52B 0.8646 -0.1179 0.1321 0.047 Uiso calc R 1 1 . .
    C C53 0.8841(3) 0.0152(5) 0.09922(18) 0.0445(15) Uani d . 1 1 . .
    H H53A 0.8793 0.0886 0.1050 0.053 Uiso calc R 1 1 . .
    H H53B 0.9387 0.0027 0.0902 0.053 Uiso calc R 1 1 . .
    C C54 0.8272(3) -0.0116(4) 0.06470(18) 0.0422(15) Uani d . 1 1 . .
    H H54A 0.8176 -0.0856 0.0648 0.051 Uiso calc R 1 1 . .
    H H54B 0.8524 0.0061 0.0391 0.051 Uiso calc R 1 1 . .
    C C55 0.8147(3) 0.1043(4) 0.19919(18) 0.0423(14) Uani d . 1 1 . .
    C C56 0.8901(4) 0.1481(6) 0.1967(2) 0.068(2) Uani d . 1 1 . .
    H H56 0.9282 0.1203 0.1792 0.081 Uiso calc R 1 1 . .
    C C57 0.9094(6) 0.2339(7) 0.2204(3) 0.091(3) Uani d . 1 1 . .
    H H57 0.9602 0.2632 0.2188 0.109 Uiso calc R 1 1 . .
    C C58 0.8531(8) 0.2749(7) 0.2460(3) 0.103(4) Uani d . 1 1 . .
    H H58 0.8658 0.3330 0.2614 0.124 Uiso calc R 1 1 . .
    C C59 0.7787(6) 0.2317(6) 0.2492(3) 0.093(3) Uani d . 1 1 . .
    H H59 0.7414 0.2596 0.2671 0.112 Uiso calc R 1 1 . .
    C C60 0.7588(4) 0.1459(5) 0.2258(2) 0.064(2) Uani d . 1 1 . .
    H H60 0.7080 0.1164 0.2279 0.077 Uiso calc R 1 1 . .
    C C61 0.7826(3) -0.1098(4) 0.20750(18) 0.0385(14) Uani d . 1 1 . .
    C C62 0.8327(4) -0.1084(5) 0.24078(19) 0.0491(16) Uani d . 1 1 . .
    H H62 0.8650 -0.0508 0.2453 0.059 Uiso calc R 1 1 . .
    C C63 0.8363(5) -0.1901(6) 0.2676(2) 0.067(2) Uani d . 1 1 . .
    H H63 0.8710 -0.1879 0.2898 0.080 Uiso calc R 1 1 . .
    C C64 0.7881(5) -0.2751(6) 0.2614(2) 0.068(2) Uani d . 1 1 . .
    H H64 0.7903 -0.3308 0.2793 0.081 Uiso calc R 1 1 . .
    C C65 0.7364(4) -0.2776(5) 0.2286(2) 0.0592(18) Uani d . 1 1 . .
    H H65 0.7033 -0.3346 0.2246 0.071 Uiso calc R 1 1 . .
    C C66 0.7341(3) -0.1953(4) 0.2019(2) 0.0488(15) Uani d . 1 1 . .
    H H66 0.6993 -0.1975 0.1798 0.059 Uiso calc R 1 1 . .
    C C67 0.7561(3) 0.1873(4) 0.05374(17) 0.0358(13) Uani d . 1 1 . .
    C C68 0.7223(3) 0.2701(4) 0.0740(2) 0.0491(16) Uani d . 1 1 . .
    H H68 0.6863 0.2576 0.0950 0.059 Uiso calc R 1 1 . .
    C C69 0.7408(4) 0.3720(5) 0.0637(2) 0.0631(19) Uani d . 1 1 . .
    H H69 0.7184 0.4269 0.0780 0.076 Uiso calc R 1 1 . .
    C C70 0.7919(5) 0.3897(5) 0.0327(2) 0.070(2) Uani d . 1 1 . .
    H H70 0.8038 0.4576 0.0255 0.084 Uiso calc R 1 1 . .
    C C71 0.8261(5) 0.3114(6) 0.0119(2) 0.076(2) Uani d . 1 1 . .
    H H71 0.8617 0.3256 -0.0091 0.091 Uiso calc R 1 1 . .
    C C72 0.8081(4) 0.2100(5) 0.0217(2) 0.0622(19) Uani d . 1 1 . .
    H H72 0.8308 0.1563 0.0068 0.075 Uiso calc R 1 1 . .
    C C73 0.6754(4) 0.0081(4) 0.02457(19) 0.0439(15) Uani d . 1 1 . .
    C C74 0.5942(4) -0.0083(5) 0.0283(2) 0.065(2) Uani d . 1 1 . .
    H H74 0.5687 0.0070 0.0526 0.078 Uiso calc R 1 1 . .
    C C75 0.5490(6) -0.0481(7) -0.0045(3) 0.093(3) Uani d . 1 1 . .
    H H75 0.4943 -0.0602 -0.0016 0.112 Uiso calc R 1 1 . .
    C C76 0.5865(8) -0.0689(6) -0.0407(4) 0.110(4) Uani d . 1 1 . .
    H H76 0.5574 -0.0958 -0.0624 0.132 Uiso calc R 1 1 . .
    C C77 0.6654(6) -0.0500(7) -0.0445(3) 0.108(4) Uani d . 1 1 . .
    H H77 0.6905 -0.0616 -0.0692 0.129 Uiso calc R 1 1 . .
    C C78 0.7092(5) -0.0140(6) -0.0124(2) 0.082(3) Uani d . 1 1 . .
    H H78 0.7641 -0.0041 -0.0157 0.099 Uiso calc R 1 1 . .
    Cl Cl1 0.62460(9) 0.52007(15) 0.14978(6) 0.0629(5) Uani d . 1 1 . .
    O O1 0.6741(3) 0.4530(4) 0.1715(2) 0.100(2) Uani d . 1 1 . .
    O O2 0.5784(3) 0.4606(6) 0.1222(2) 0.123(3) Uani d . 1 1 . .
    O O3 0.6722(4) 0.5902(4) 0.1281(2) 0.107(2) Uani d . 1 1 . .
    O O4 0.5722(4) 0.5705(7) 0.1754(2) 0.158(3) Uani d . 1 1 . .
    Cl Cl2 0.37682(10) 0.22630(15) 0.38519(5) 0.0607(5) Uani d . 1 1 . .
    O O5 0.4267(3) 0.2954(4) 0.36355(18) 0.0923(18) Uani d . 1 1 . .
    O O6 0.3291(4) 0.1696(6) 0.3587(2) 0.140(3) Uani d . 1 1 . .
    O O7 0.4233(3) 0.1602(4) 0.41025(18) 0.0929(19) Uani d . 1 1 . .
    O O8 0.3269(4) 0.2849(6) 0.4107(3) 0.143(3) Uani d . 1 1 . .
loop_
    _atom_site_aniso_label
    _atom_site_aniso_U_11
    _atom_site_aniso_U_22
    _atom_site_aniso_U_33
    _atom_site_aniso_U_12
    _atom_site_aniso_U_13
    _atom_site_aniso_U_23
    Cu1 0.0283(3) 0.0425(4) 0.0398(4) -0.0013(3) -0.0002(3) -0.0015(4)
    P1 0.0346(8) 0.0400(8) 0.0326(9) -0.0008(6) 0.0026(7) -0.0021(7)
    P2 0.0309(7) 0.0416(9) 0.0349(9) -0.0024(6) 0.0016(7) 0.0027(7)
    N1 0.033(3) 0.030(2) 0.036(3) -0.0017(19) -0.001(2) -0.002(2)
    N2 0.034(3) 0.036(3) 0.038(3) 0.002(2) 0.003(2) -0.005(2)
    C1 0.041(3) 0.036(3) 0.051(4) -0.003(3) -0.004(3) -0.002(3)
    C2 0.059(4) 0.033(3) 0.059(4) 0.005(3) 0.009(3) -0.006(3)
    C3 0.044(4) 0.043(4) 0.080(5) 0.020(3) 0.004(4) 0.005(3)
    C4 0.033(3) 0.046(4) 0.052(4) 0.010(3) 0.003(3) 0.010(3)
    C5 0.034(3) 0.027(3) 0.036(4) -0.004(2) 0.003(3) 0.012(2)
    C6 0.025(3) 0.039(3) 0.023(3) -0.006(2) 0.000(2) 0.007(2)
    C7 0.037(3) 0.047(4) 0.042(4) -0.011(3) 0.003(3) 0.005(3)
    C8 0.044(4) 0.065(5) 0.046(4) -0.024(3) -0.007(3) -0.007(3)
    C9 0.068(5) 0.045(4) 0.048(4) -0.014(3) 0.006(4) -0.015(3)
    C10 0.046(4) 0.032(3) 0.060(4) -0.002(3) 0.010(3) -0.005(3)
    C11 0.032(3) 0.071(5) 0.063(5) 0.000(3) -0.001(3) 0.010(4)
    C12 0.035(3) 0.074(5) 0.065(5) -0.010(3) -0.019(3) 0.010(4)
    C13 0.051(4) 0.042(3) 0.035(4) -0.007(3) 0.000(3) -0.010(3)
    C14 0.038(3) 0.051(4) 0.045(4) -0.005(3) -0.009(3) 0.004(3)
    C15 0.032(3) 0.044(4) 0.046(4) -0.002(3) 0.003(3) 0.000(3)
    C16 0.032(3) 0.041(3) 0.038(4) -0.005(2) 0.003(3) -0.009(3)
    C17 0.079(5) 0.044(4) 0.054(5) -0.001(3) -0.023(4) -0.003(3)
    C18 0.095(6) 0.067(5) 0.056(5) 0.003(4) -0.019(4) 0.014(4)
    C19 0.075(5) 0.035(4) 0.084(6) 0.003(3) 0.003(4) 0.011(4)
    C20 0.076(5) 0.050(4) 0.072(6) -0.011(4) -0.002(4) -0.010(4)
    C21 0.056(4) 0.048(4) 0.047(4) -0.009(3) -0.007(3) 0.001(3)
    C22 0.056(4) 0.037(3) 0.042(4) -0.005(3) 0.013(3) 0.002(3)
    C23 0.070(5) 0.113(7) 0.061(5) -0.016(5) 0.014(4) -0.040(5)
    C24 0.134(9) 0.134(8) 0.065(6) -0.023(7) 0.030(6) -0.054(6)
    C25 0.126(8) 0.071(5) 0.079(7) 0.008(5) 0.066(7) -0.011(5)
    C26 0.078(5) 0.069(5) 0.074(6) 0.028(4) 0.033(5) 0.023(5)
    C27 0.062(4) 0.064(4) 0.048(4) 0.023(3) 0.017(4) 0.020(3)
    C28 0.032(3) 0.041(3) 0.044(4) 0.000(2) -0.001(3) 0.007(3)
    C29 0.044(4) 0.063(4) 0.041(4) 0.012(3) 0.006(3) 0.000(3)
    C30 0.055(4) 0.073(5) 0.064(5) 0.031(4) 0.010(4) 0.004(4)
    C31 0.089(6) 0.058(5) 0.078(6) 0.019(4) 0.018(5) -0.012(4)
    C32 0.077(5) 0.079(5) 0.083(6) 0.002(4) -0.007(5) -0.037(5)
    C33 0.043(4) 0.058(4) 0.066(5) 0.001(3) -0.004(3) -0.014(3)
    C34 0.031(3) 0.050(4) 0.030(3) 0.003(3) -0.004(3) -0.002(3)
    C35 0.044(3) 0.058(4) 0.051(4) 0.002(3) 0.002(3) 0.011(3)
    C36 0.060(4) 0.054(4) 0.073(6) 0.011(3) -0.014(4) 0.014(4)
    C37 0.086(5) 0.054(5) 0.054(5) -0.008(4) -0.021(4) 0.019(4)
    C38 0.092(5) 0.069(5) 0.036(4) -0.020(4) -0.001(4) 0.014(4)
    C39 0.051(4) 0.051(4) 0.044(4) 0.000(3) 0.002(3) -0.003(3)
    Cu2 0.0270(3) 0.0389(4) 0.0421(4) 0.0016(3) 0.0033(3) -0.0024(4)
    P3 0.0292(7) 0.0399(9) 0.0371(9) 0.0026(6) 0.0015(7) 0.0000(7)
    P4 0.0314(8) 0.0373(8) 0.0342(9) 0.0001(6) 0.0001(7) -0.0036(6)
    N3 0.030(3) 0.035(3) 0.040(3) 0.0040(19) 0.006(2) -0.001(2)
    N4 0.034(3) 0.029(2) 0.038(3) 0.0022(19) 0.006(2) -0.002(2)
    C40 0.041(3) 0.038(3) 0.046(4) -0.001(3) -0.001(3) -0.003(3)
    C41 0.060(4) 0.030(3) 0.061(5) 0.015(3) 0.004(4) -0.007(3)
    C42 0.044(4) 0.062(4) 0.048(4) 0.023(3) 0.015(3) 0.004(3)
    C43 0.034(3) 0.043(3) 0.037(4) 0.015(3) 0.008(3) 0.003(3)
    C44 0.027(3) 0.034(3) 0.030(3) 0.002(2) 0.000(2) 0.003(2)
    C45 0.028(3) 0.033(3) 0.030(3) 0.002(2) 0.007(3) 0.006(2)
    C46 0.035(3) 0.043(4) 0.051(4) -0.003(3) 0.000(3) 0.008(3)
    C47 0.039(4) 0.052(4) 0.066(5) -0.018(3) 0.004(3) 0.000(3)
    C48 0.061(4) 0.038(3) 0.070(5) -0.011(3) -0.005(4) -0.015(3)
    C49 0.041(3) 0.037(3) 0.053(4) 0.000(3) 0.003(3) -0.011(3)
    C50 0.032(3) 0.070(5) 0.060(5) 0.013(3) 0.004(3) 0.005(4)
    C51 0.031(4) 0.067(5) 0.065(5) -0.009(3) 0.000(3) 0.008(4)
    C52 0.035(3) 0.050(4) 0.033(4) 0.003(2) -0.011(3) 0.004(3)
    C53 0.029(3) 0.066(4) 0.038(4) 0.007(3) 0.006(3) 0.003(3)
    C54 0.045(3) 0.048(4) 0.034(4) 0.008(3) 0.002(3) 0.001(3)
    C55 0.043(4) 0.045(3) 0.040(4) -0.004(3) -0.011(3) 0.002(3)
    C56 0.068(5) 0.081(5) 0.054(5) -0.021(4) -0.003(4) 0.004(4)
    C57 0.104(8) 0.092(6) 0.077(6) -0.048(6) -0.025(6) -0.007(6)
    C58 0.174(11) 0.063(6) 0.073(7) -0.029(7) -0.056(7) -0.012(5)
    C59 0.132(8) 0.060(5) 0.088(7) 0.028(6) -0.030(6) -0.022(5)
    C60 0.066(5) 0.059(4) 0.068(5) 0.013(4) -0.009(4) -0.016(4)
    C61 0.037(3) 0.039(3) 0.040(4) 0.013(3) 0.009(3) -0.003(3)
    C62 0.059(4) 0.048(4) 0.040(4) 0.015(3) -0.002(3) -0.003(3)
    C63 0.091(6) 0.070(5) 0.039(4) 0.025(4) 0.004(4) 0.001(4)
    C64 0.083(5) 0.074(5) 0.046(5) 0.026(4) 0.025(4) 0.020(4)
    C65 0.062(4) 0.047(4) 0.069(5) 0.004(3) 0.025(4) 0.014(4)
    C66 0.042(3) 0.054(4) 0.051(4) 0.008(3) 0.001(3) 0.003(3)
    C67 0.035(3) 0.037(3) 0.035(3) -0.003(2) -0.006(3) -0.002(2)
    C68 0.050(4) 0.043(4) 0.054(4) 0.007(3) 0.007(3) 0.001(3)
    C69 0.088(5) 0.042(4) 0.060(5) 0.010(4) 0.008(4) -0.005(3)
    C70 0.101(6) 0.047(4) 0.062(5) -0.007(4) -0.004(5) 0.009(4)
    C71 0.108(6) 0.057(5) 0.063(5) -0.012(4) 0.035(5) 0.001(4)
    C72 0.080(5) 0.049(4) 0.057(5) -0.008(4) 0.029(4) -0.002(3)
    C73 0.051(4) 0.034(3) 0.047(4) 0.004(3) -0.012(3) 0.000(3)
    C74 0.068(5) 0.072(5) 0.056(5) -0.021(4) -0.013(4) 0.018(4)
    C75 0.088(6) 0.081(6) 0.110(8) -0.035(5) -0.062(6) 0.022(6)
    C76 0.142(10) 0.063(5) 0.126(10) 0.011(6) -0.089(9) -0.038(6)
    C77 0.130(9) 0.116(7) 0.077(6) 0.057(7) -0.051(7) -0.053(5)
    C78 0.072(5) 0.116(7) 0.059(5) 0.028(5) -0.018(5) -0.033(5)
    Cl1 0.0366(9) 0.0854(12) 0.0668(12) 0.0051(9) 0.0085(9) 0.0126(10)
    O1 0.057(3) 0.109(4) 0.135(5) 0.005(3) -0.022(4) 0.045(4)
    O2 0.078(4) 0.180(7) 0.112(6) -0.049(4) -0.034(4) 0.016(5)
    O3 0.088(4) 0.074(3) 0.159(6) 0.000(3) 0.036(4) 0.036(4)
    O4 0.126(6) 0.231(9) 0.118(6) 0.085(6) 0.056(5) 0.002(6)
    Cl2 0.0373(9) 0.0942(13) 0.0507(11) -0.0079(9) -0.0045(8) 0.0133(10)
    O5 0.048(3) 0.132(5) 0.096(4) -0.019(3) 0.001(3) 0.042(4)
    O6 0.120(5) 0.199(7) 0.101(6) -0.088(5) -0.054(5) 0.025(5)
    O7 0.090(4) 0.084(3) 0.104(5) -0.013(3) -0.039(4) 0.023(3)
    O8 0.082(5) 0.202(7) 0.146(7) 0.051(5) 0.053(5) 0.027(6)
_geom_special_details
;
 All esds (except the esd in the dihedral angle between two l.s. planes)
 are estimated using the full covariance matrix.  The cell esds are taken
 into account individually in the estimation of esds in distances, angles
 and torsion angles; correlations between esds in cell parameters are only
 used when they are defined by crystal symmetry.  An approximate (isotropic)
 treatment of cell esds is used for estimating esds involving l.s. planes.
;
loop_
    _geom_bond_atom_site_label_1
    _geom_bond_atom_site_label_2
    _geom_bond_site_symmetry_2
    _geom_bond_distance
    _geom_bond_publ_flag
    Cu1 N2 . 2.046(4) ?
    Cu1 N1 . 2.073(4) ?
    Cu1 P2 . 2.2344(16) ?
    Cu1 P1 . 2.2355(16) ?
    P1 C16 . 1.830(6) ?
    P1 C22 . 1.829(6) ?
    P1 C13 . 1.836(5) ?
    P2 C34 . 1.813(6) ?
    P2 C28 . 1.826(6) ?
    P2 C15 . 1.841(6) ?
    N1 C1 . 1.317(7) ?
    N1 C5 . 1.360(6) ?
    N2 C10 . 1.315(6) ?
    N2 C6 . 1.367(6) ?
    C1 C2 . 1.367(7) ?
    C1 H1 . 0.9300 ?
    C2 C3 . 1.347(8) ?
    C2 H2 . 0.9300 ?
    C3 C4 . 1.408(8) ?
    C3 H3 . 0.9300 ?
    C4 C5 . 1.402(7) ?
    C4 C11 . 1.417(8) ?
    C5 C6 . 1.449(7) ?
    C6 C7 . 1.395(7) ?
    C7 C8 . 1.387(8) ?
    C7 C12 . 1.433(8) ?
    C8 C9 . 1.367(9) ?
    C8 H8 . 0.9300 ?
    C9 C10 . 1.378(8) ?
    C9 H9 . 0.9300 ?
    C10 H10 . 0.9300 ?
    C11 C12 . 1.351(9) ?
    C11 H11 . 0.9300 ?
    C12 H12 . 0.9300 ?
    C13 C14 . 1.539(8) ?
    C13 H13A . 0.9700 ?
    C13 H13B . 0.9700 ?
    C14 C15 . 1.536(8) ?
    C14 H14A . 0.9700 ?
    C14 H14B . 0.9700 ?
    C15 H15A . 0.9700 ?
    C15 H15B . 0.9700 ?
    C16 C17 . 1.363(8) ?
    C16 C21 . 1.379(8) ?
    C17 C18 . 1.370(9) ?
    C17 H17 . 0.9300 ?
    C18 C19 . 1.376(10) ?
    C18 H18 . 0.9300 ?
    C19 C20 . 1.346(9) ?
    C19 H19 . 0.9300 ?
    C20 C21 . 1.384(8) ?
    C20 H20 . 0.9300 ?
    C21 H21 . 0.9300 ?
    C22 C23 . 1.361(9) ?
    C22 C27 . 1.372(8) ?
    C23 C24 . 1.409(11) ?
    C23 H23 . 0.9300 ?
    C24 C25 . 1.328(12) ?
    C24 H24 . 0.9300 ?
    C25 C26 . 1.326(12) ?
    C25 H25 . 0.9300 ?
    C26 C27 . 1.390(10) ?
    C26 H26 . 0.9300 ?
    C27 H27 . 0.9300 ?
    C28 C29 . 1.369(7) ?
    C28 C33 . 1.397(8) ?
    C29 C30 . 1.390(9) ?
    C29 H29 . 0.9300 ?
    C30 C31 . 1.375(10) ?
    C30 H30 . 0.9300 ?
    C31 C32 . 1.356(10) ?
    C31 H31 . 0.9300 ?
    C32 C33 . 1.382(9) ?
    C32 H32 . 0.9300 ?
    C33 H33 . 0.9300 ?
    C34 C39 . 1.393(8) ?
    C34 C35 . 1.400(8) ?
    C35 C36 . 1.387(8) ?
    C35 H35 . 0.9300 ?
    C36 C37 . 1.367(10) ?
    C36 H36 . 0.9300 ?
    C37 C38 . 1.369(10) ?
    C37 H37 . 0.9300 ?
    C38 C39 . 1.382(9) ?
    C38 H38 . 0.9300 ?
    C39 H39 . 0.9300 ?
    Cu2 N4 . 2.058(4) ?
    Cu2 N3 . 2.077(4) ?
    Cu2 P3 . 2.2302(16) ?
    Cu2 P4 . 2.2457(17) ?
    P3 C55 . 1.817(6) ?
    P3 C61 . 1.823(6) ?
    P3 C52 . 1.831(6) ?
    P4 C67 . 1.813(5) ?
    P4 C73 . 1.817(6) ?
    P4 C54 . 1.836(5) ?
    N3 C40 . 1.322(6) ?
    N3 C44 . 1.355(6) ?
    N4 C49 . 1.327(6) ?
    N4 C45 . 1.361(6) ?
    C40 C41 . 1.396(8) ?
    C40 H40 . 0.9300 ?
    C41 C42 . 1.355(8) ?
    C41 H41 . 0.9300 ?
    C42 C43 . 1.399(8) ?
    C42 H42 . 0.9300 ?
    C43 C44 . 1.403(7) ?
    C43 C50 . 1.413(8) ?
    C44 C45 . 1.433(7) ?
    C45 C46 . 1.401(7) ?
    C46 C47 . 1.411(8) ?
    C46 C51 . 1.418(8) ?
    C47 C48 . 1.343(8) ?
    C47 H47 . 0.9300 ?
    C48 C49 . 1.377(7) ?
    C48 H48 . 0.9300 ?
    C49 H49 . 0.9300 ?
    C50 C51 . 1.357(9) ?
    C50 H50 . 0.9300 ?
    C51 H51 . 0.9300 ?
    C52 C53 . 1.541(8) ?
    C52 H52A . 0.9700 ?
    C52 H52B . 0.9700 ?
    C53 C54 . 1.519(8) ?
    C53 H53A . 0.9700 ?
    C53 H53B . 0.9700 ?
    C54 H54A . 0.9700 ?
    C54 H54B . 0.9700 ?
    C55 C56 . 1.380(8) ?
    C55 C60 . 1.388(9) ?
    C56 C57 . 1.392(10) ?
    C56 H56 . 0.9300 ?
    C57 C58 . 1.367(14) ?
    C57 H57 . 0.9300 ?
    C58 C59 . 1.363(13) ?
    C58 H58 . 0.9300 ?
    C59 C60 . 1.392(10) ?
    C59 H59 . 0.9300 ?
    C60 H60 . 0.9300 ?
    C61 C66 . 1.381(8) ?
    C61 C62 . 1.377(8) ?
    C62 C63 . 1.379(9) ?
    C62 H62 . 0.9300 ?
    C63 C64 . 1.375(10) ?
    C63 H63 . 0.9300 ?
    C64 C65 . 1.379(10) ?
    C64 H64 . 0.9300 ?
    C65 C66 . 1.382(8) ?
    C65 H65 . 0.9300 ?
    C66 H66 . 0.9300 ?
    C67 C68 . 1.382(8) ?
    C67 C72 . 1.396(8) ?
    C68 C69 . 1.394(8) ?
    C68 H68 . 0.9300 ?
    C69 C70 . 1.352(10) ?
    C69 H69 . 0.9300 ?
    C70 C71 . 1.348(10) ?
    C70 H70 . 0.9300 ?
    C71 C72 . 1.384(9) ?
    C71 H71 . 0.9300 ?
    C72 H72 . 0.9300 ?
    C73 C74 . 1.375(8) ?
    C73 C78 . 1.372(9) ?
    C74 C75 . 1.411(10) ?
    C74 H74 . 0.9300 ?
    C75 C76 . 1.375(14) ?
    C75 H75 . 0.9300 ?
    C76 C77 . 1.343(13) ?
    C76 H76 . 0.9300 ?
    C77 C78 . 1.365(10) ?
    C77 H77 . 0.9300 ?
    C78 H78 . 0.9300 ?
    Cl1 O4 . 1.379(6) ?
    Cl1 O1 . 1.392(5) ?
    Cl1 O3 . 1.401(6) ?
    Cl1 O2 . 1.416(6) ?
    Cl2 O6 . 1.388(6) ?
    Cl2 O5 . 1.414(5) ?
    Cl2 O8 . 1.406(7) ?
    Cl2 O7 . 1.417(5) ?
loop_
    _geom_angle_atom_site_label_1
    _geom_angle_atom_site_label_2
    _geom_angle_atom_site_label_3
    _geom_angle_site_symmetry_1
    _geom_angle_site_symmetry_3
    _geom_angle
    _geom_angle_publ_flag
    N2 Cu1 N1 . . 81.93(17) ?
    N2 Cu1 P2 . . 117.00(14) ?
    N1 Cu1 P2 . . 119.79(13) ?
    N2 Cu1 P1 . . 124.23(14) ?
    N1 Cu1 P1 . . 108.49(14) ?
    P2 Cu1 P1 . . 104.68(6) ?
    C16 P1 C22 . . 103.0(3) ?
    C16 P1 C13 . . 103.0(3) ?
    C22 P1 C13 . . 103.7(3) ?
    C16 P1 Cu1 . . 121.58(19) ?
    C22 P1 Cu1 . . 115.1(2) ?
    C13 P1 Cu1 . . 108.6(2) ?
    C34 P2 C28 . . 102.7(3) ?
    C34 P2 C15 . . 101.0(3) ?
    C28 P2 C15 . . 105.9(3) ?
    C34 P2 Cu1 . . 120.14(19) ?
    C28 P2 Cu1 . . 115.02(18) ?
    C15 P2 Cu1 . . 110.3(2) ?
    C1 N1 C5 . . 116.4(5) ?
    C1 N1 Cu1 . . 131.6(4) ?
    C5 N1 Cu1 . . 111.4(3) ?
    C10 N2 C6 . . 116.0(5) ?
    C10 N2 Cu1 . . 132.1(4) ?
    C6 N2 Cu1 . . 111.9(3) ?
    N1 C1 C2 . . 124.8(5) ?
    N1 C1 H1 . . 117.6 ?
    C2 C1 H1 . . 117.6 ?
    C3 C2 C1 . . 119.3(5) ?
    C3 C2 H2 . . 120.4 ?
    C1 C2 H2 . . 120.4 ?
    C2 C3 C4 . . 119.7(5) ?
    C2 C3 H3 . . 120.2 ?
    C4 C3 H3 . . 120.2 ?
    C5 C4 C3 . . 116.5(5) ?
    C5 C4 C11 . . 120.1(6) ?
    C3 C4 C11 . . 123.4(6) ?
    N1 C5 C4 . . 123.3(5) ?
    N1 C5 C6 . . 117.1(4) ?
    C4 C5 C6 . . 119.6(5) ?
    N2 C6 C7 . . 123.5(5) ?
    N2 C6 C5 . . 117.4(4) ?
    C7 C6 C5 . . 119.0(5) ?
    C8 C7 C6 . . 117.1(5) ?
    C8 C7 C12 . . 123.7(5) ?
    C6 C7 C12 . . 119.2(5) ?
    C9 C8 C7 . . 120.1(5) ?
    C9 C8 H8 . . 120.0 ?
    C7 C8 H8 . . 120.0 ?
    C8 C9 C10 . . 118.2(5) ?
    C8 C9 H9 . . 120.9 ?
    C10 C9 H9 . . 120.9 ?
    N2 C10 C9 . . 125.1(6) ?
    N2 C10 H10 . . 117.5 ?
    C9 C10 H10 . . 117.5 ?
    C12 C11 C4 . . 120.1(6) ?
    C12 C11 H11 . . 119.9 ?
    C4 C11 H11 . . 119.9 ?
    C11 C12 C7 . . 121.9(6) ?
    C11 C12 H12 . . 119.1 ?
    C7 C12 H12 . . 119.1 ?
    C14 C13 P1 . . 112.9(4) ?
    C14 C13 H13A . . 109.0 ?
    P1 C13 H13A . . 109.0 ?
    C14 C13 H13B . . 109.0 ?
    P1 C13 H13B . . 109.0 ?
    H13A C13 H13B . . 107.8 ?
    C13 C14 C15 . . 115.2(5) ?
    C13 C14 H14A . . 108.5 ?
    C15 C14 H14A . . 108.5 ?
    C13 C14 H14B . . 108.5 ?
    C15 C14 H14B . . 108.5 ?
    H14A C14 H14B . . 107.5 ?
    C14 C15 P2 . . 115.6(4) ?
    C14 C15 H15A . . 108.4 ?
    P2 C15 H15A . . 108.4 ?
    C14 C15 H15B . . 108.4 ?
    P2 C15 H15B . . 108.4 ?
    H15A C15 H15B . . 107.5 ?
    C17 C16 C21 . . 118.1(5) ?
    C17 C16 P1 . . 123.3(4) ?
    C21 C16 P1 . . 118.6(5) ?
    C16 C17 C18 . . 121.8(6) ?
    C16 C17 H17 . . 119.1 ?
    C18 C17 H17 . . 119.1 ?
    C17 C18 C19 . . 119.6(7) ?
    C17 C18 H18 . . 120.2 ?
    C19 C18 H18 . . 120.2 ?
    C20 C19 C18 . . 119.2(6) ?
    C20 C19 H19 . . 120.4 ?
    C18 C19 H19 . . 120.4 ?
    C19 C20 C21 . . 121.2(6) ?
    C19 C20 H20 . . 119.4 ?
    C21 C20 H20 . . 119.4 ?
    C20 C21 C16 . . 119.9(6) ?
    C20 C21 H21 . . 120.0 ?
    C16 C21 H21 . . 120.0 ?
    C23 C22 C27 . . 117.9(6) ?
    C23 C22 P1 . . 123.8(5) ?
    C27 C22 P1 . . 118.2(5) ?
    C22 C23 C24 . . 118.8(8) ?
    C22 C23 H23 . . 120.6 ?
    C24 C23 H23 . . 120.6 ?
    C25 C24 C23 . . 122.9(9) ?
    C25 C24 H24 . . 118.6 ?
    C23 C24 H24 . . 118.6 ?
    C24 C25 C26 . . 118.2(8) ?
    C24 C25 H25 . . 120.9 ?
    C26 C25 H25 . . 120.9 ?
    C25 C26 C27 . . 121.6(8) ?
    C25 C26 H26 . . 119.2 ?
    C27 C26 H26 . . 119.2 ?
    C22 C27 C26 . . 120.7(7) ?
    C22 C27 H27 . . 119.7 ?
    C26 C27 H27 . . 119.7 ?
    C29 C28 C33 . . 118.7(6) ?
    C29 C28 P2 . . 124.0(5) ?
    C33 C28 P2 . . 117.3(4) ?
    C28 C29 C30 . . 119.7(6) ?
    C28 C29 H29 . . 120.2 ?
    C30 C29 H29 . . 120.2 ?
    C31 C30 C29 . . 121.4(6) ?
    C31 C30 H30 . . 119.3 ?
    C29 C30 H30 . . 119.3 ?
    C32 C31 C30 . . 118.9(7) ?
    C32 C31 H31 . . 120.5 ?
    C30 C31 H31 . . 120.5 ?
    C31 C32 C33 . . 120.7(7) ?
    C31 C32 H32 . . 119.6 ?
    C33 C32 H32 . . 119.6 ?
    C32 C33 C28 . . 120.5(6) ?
    C32 C33 H33 . . 119.7 ?
    C28 C33 H33 . . 119.7 ?
    C39 C34 C35 . . 117.8(5) ?
    C39 C34 P2 . . 123.7(4) ?
    C35 C34 P2 . . 118.4(5) ?
    C36 C35 C34 . . 121.1(7) ?
    C36 C35 H35 . . 119.5 ?
    C34 C35 H35 . . 119.5 ?
    C37 C36 C35 . . 119.6(6) ?
    C37 C36 H36 . . 120.2 ?
    C35 C36 H36 . . 120.2 ?
    C36 C37 C38 . . 120.4(6) ?
    C36 C37 H37 . . 119.8 ?
    C38 C37 H37 . . 119.8 ?
    C37 C38 C39 . . 120.7(7) ?
    C37 C38 H38 . . 119.6 ?
    C39 C38 H38 . . 119.6 ?
    C38 C39 C34 . . 120.3(6) ?
    C38 C39 H39 . . 119.8 ?
    C34 C39 H39 . . 119.8 ?
    N4 Cu2 N3 . . 81.48(16) ?
    N4 Cu2 P3 . . 119.94(13) ?
    N3 Cu2 P3 . . 116.47(13) ?
    N4 Cu2 P4 . . 111.65(14) ?
    N3 Cu2 P4 . . 122.40(13) ?
    P3 Cu2 P4 . . 104.56(6) ?
    C55 P3 C61 . . 102.1(3) ?
    C55 P3 C52 . . 106.5(3) ?
    C61 P3 C52 . . 101.0(2) ?
    C55 P3 Cu2 . . 113.53(18) ?
    C61 P3 Cu2 . . 121.72(19) ?
    C52 P3 Cu2 . . 110.39(18) ?
    C67 P4 C73 . . 103.2(3) ?
    C67 P4 C54 . . 102.8(3) ?
    C73 P4 C54 . . 103.1(3) ?
    C67 P4 Cu2 . . 120.40(19) ?
    C73 P4 Cu2 . . 116.8(2) ?
    C54 P4 Cu2 . . 108.4(2) ?
    C40 N3 C44 . . 118.3(4) ?
    C40 N3 Cu2 . . 130.3(4) ?
    C44 N3 Cu2 . . 111.3(3) ?
    C49 N4 C45 . . 117.5(4) ?
    C49 N4 Cu2 . . 130.5(4) ?
    C45 N4 Cu2 . . 111.5(3) ?
    N3 C40 C41 . . 122.6(5) ?
    N3 C40 H40 . . 118.7 ?
    C41 C40 H40 . . 118.7 ?
    C42 C41 C40 . . 119.2(5) ?
    C42 C41 H41 . . 120.4 ?
    C40 C41 H41 . . 120.4 ?
    C41 C42 C43 . . 120.3(5) ?
    C41 C42 H42 . . 119.8 ?
    C43 C42 H42 . . 119.8 ?
    C44 C43 C42 . . 116.8(5) ?
    C44 C43 C50 . . 119.5(5) ?
    C42 C43 C50 . . 123.7(5) ?
    N3 C44 C43 . . 122.8(5) ?
    N3 C44 C45 . . 117.6(4) ?
    C43 C44 C45 . . 119.6(5) ?
    N4 C45 C46 . . 122.6(5) ?
    N4 C45 C44 . . 117.9(4) ?
    C46 C45 C44 . . 119.4(5) ?
    C45 C46 C47 . . 117.2(5) ?
    C45 C46 C51 . . 119.3(5) ?
    C47 C46 C51 . . 123.5(5) ?
    C48 C47 C46 . . 119.1(5) ?
    C48 C47 H47 . . 120.4 ?
    C46 C47 H47 . . 120.4 ?
    C47 C48 C49 . . 120.6(6) ?
    C47 C48 H48 . . 119.7 ?
    C49 C48 H48 . . 119.7 ?
    N4 C49 C48 . . 122.9(5) ?
    N4 C49 H49 . . 118.5 ?
    C48 C49 H49 . . 118.5 ?
    C51 C50 C43 . . 120.8(6) ?
    C51 C50 H50 . . 119.6 ?
    C43 C50 H50 . . 119.6 ?
    C50 C51 C46 . . 121.2(6) ?
    C50 C51 H51 . . 119.4 ?
    C46 C51 H51 . . 119.4 ?
    C53 C52 P3 . . 116.8(4) ?
    C53 C52 H52A . . 108.1 ?
    P3 C52 H52A . . 108.1 ?
    C53 C52 H52B . . 108.1 ?
    P3 C52 H52B . . 108.1 ?
    H52A C52 H52B . . 107.3 ?
    C54 C53 C52 . . 115.1(5) ?
    C54 C53 H53A . . 108.5 ?
    C52 C53 H53A . . 108.5 ?
    C54 C53 H53B . . 108.5 ?
    C52 C53 H53B . . 108.5 ?
    H53A C53 H53B . . 107.5 ?
    C53 C54 P4 . . 112.9(4) ?
    C53 C54 H54A . . 109.0 ?
    P4 C54 H54A . . 109.0 ?
    C53 C54 H54B . . 109.0 ?
    P4 C54 H54B . . 109.0 ?
    H54A C54 H54B . . 107.8 ?
    C56 C55 C60 . . 119.4(6) ?
    C56 C55 P3 . . 123.6(5) ?
    C60 C55 P3 . . 117.0(5) ?
    C55 C56 C57 . . 120.1(8) ?
    C55 C56 H56 . . 119.9 ?
    C57 C56 H56 . . 119.9 ?
    C58 C57 C56 . . 119.8(8) ?
    C58 C57 H57 . . 120.1 ?
    C56 C57 H57 . . 120.1 ?
    C59 C58 C57 . . 120.9(8) ?
    C59 C58 H58 . . 119.5 ?
    C57 C58 H58 . . 119.5 ?
    C58 C59 C60 . . 119.9(9) ?
    C58 C59 H59 . . 120.0 ?
    C60 C59 H59 . . 120.0 ?
    C55 C60 C59 . . 119.9(7) ?
    C55 C60 H60 . . 120.1 ?
    C59 C60 H60 . . 120.1 ?
    C66 C61 C62 . . 118.1(6) ?
    C66 C61 P3 . . 119.7(5) ?
    C62 C61 P3 . . 122.1(5) ?
    C61 C62 C63 . . 121.7(6) ?
    C61 C62 H62 . . 119.1 ?
    C63 C62 H62 . . 119.1 ?
    C64 C63 C62 . . 119.5(7) ?
    C64 C63 H63 . . 120.3 ?
    C62 C63 H63 . . 120.3 ?
    C63 C64 C65 . . 119.9(7) ?
    C63 C64 H64 . . 120.1 ?
    C65 C64 H64 . . 120.1 ?
    C66 C65 C64 . . 119.9(7) ?
    C66 C65 H65 . . 120.1 ?
    C64 C65 H65 . . 120.1 ?
    C61 C66 C65 . . 121.0(6) ?
    C61 C66 H66 . . 119.5 ?
    C65 C66 H66 . . 119.5 ?
    C68 C67 C72 . . 117.2(5) ?
    C68 C67 P4 . . 119.9(5) ?
    C72 C67 P4 . . 122.9(5) ?
    C69 C68 C67 . . 121.5(6) ?
    C69 C68 H68 . . 119.3 ?
    C67 C68 H68 . . 119.3 ?
    C70 C69 C68 . . 119.0(6) ?
    C70 C69 H69 . . 120.5 ?
    C68 C69 H69 . . 120.5 ?
    C69 C70 C71 . . 121.6(7) ?
    C69 C70 H70 . . 119.2 ?
    C71 C70 H70 . . 119.2 ?
    C70 C71 C72 . . 120.0(7) ?
    C70 C71 H71 . . 120.0 ?
    C72 C71 H71 . . 120.0 ?
    C71 C72 C67 . . 120.7(6) ?
    C71 C72 H72 . . 119.6 ?
    C67 C72 H72 . . 119.6 ?
    C74 C73 C78 . . 116.9(6) ?
    C74 C73 P4 . . 118.6(5) ?
    C78 C73 P4 . . 124.5(5) ?
    C73 C74 C75 . . 120.8(8) ?
    C73 C74 H74 . . 119.6 ?
    C75 C74 H74 . . 119.6 ?
    C76 C75 C74 . . 119.5(9) ?
    C76 C75 H75 . . 120.2 ?
    C74 C75 H75 . . 120.2 ?
    C77 C76 C75 . . 119.3(9) ?
    C77 C76 H76 . . 120.3 ?
    C75 C76 H76 . . 120.3 ?
    C76 C77 C78 . . 120.9(10) ?
    C76 C77 H77 . . 119.6 ?
    C78 C77 H77 . . 119.6 ?
    C77 C78 C73 . . 122.5(8) ?
    C77 C78 H78 . . 118.7 ?
    C73 C78 H78 . . 118.7 ?
    O4 Cl1 O1 . . 110.8(5) ?
    O4 Cl1 O3 . . 111.5(5) ?
    O1 Cl1 O3 . . 109.2(3) ?
    O4 Cl1 O2 . . 107.8(5) ?
    O1 Cl1 O2 . . 108.1(4) ?
    O3 Cl1 O2 . . 109.4(5) ?
    O6 Cl2 O5 . . 110.7(4) ?
    O6 Cl2 O8 . . 108.8(5) ?
    O5 Cl2 O8 . . 108.1(4) ?
    O6 Cl2 O7 . . 111.0(4) ?
    O5 Cl2 O7 . . 110.7(3) ?
    O8 Cl2 O7 . . 107.5(4) ?
loop_
    _geom_torsion_atom_site_label_1
    _geom_torsion_atom_site_label_2
    _geom_torsion_atom_site_label_3
    _geom_torsion_atom_site_label_4
    _geom_torsion_site_symmetry_1
    _geom_torsion_site_symmetry_2
    _geom_torsion_site_symmetry_3
    _geom_torsion_site_symmetry_4
    _geom_torsion
    _geom_torsion_publ_flag
    N2 Cu1 P1 C16 . . . . 46.7(3) ?
    N1 Cu1 P1 C16 . . . . 139.5(2) ?
    P2 Cu1 P1 C16 . . . . -91.6(2) ?
    N2 Cu1 P1 C22 . . . . -78.7(2) ?
    N1 Cu1 P1 C22 . . . . 14.1(2) ?
    P2 Cu1 P1 C22 . . . . 143.1(2) ?
    N2 Cu1 P1 C13 . . . . 165.7(2) ?
    N1 Cu1 P1 C13 . . . . -101.5(2) ?
    P2 Cu1 P1 C13 . . . . 27.4(2) ?
    N2 Cu1 P2 C34 . . . . 78.5(3) ?
    N1 Cu1 P2 C34 . . . . -17.8(3) ?
    P1 Cu1 P2 C34 . . . . -139.7(2) ?
    N2 Cu1 P2 C28 . . . . -45.0(2) ?
    N1 Cu1 P2 C28 . . . . -141.3(2) ?
    P1 Cu1 P2 C28 . . . . 96.8(2) ?
    N2 Cu1 P2 C15 . . . . -164.7(2) ?
    N1 Cu1 P2 C15 . . . . 99.0(2) ?
    P1 Cu1 P2 C15 . . . . -22.9(2) ?
    N2 Cu1 N1 C1 . . . . 173.6(6) ?
    P2 Cu1 N1 C1 . . . . -69.8(6) ?
    P1 Cu1 N1 C1 . . . . 50.2(5) ?
    N2 Cu1 N1 C5 . . . . 2.9(4) ?
    P2 Cu1 N1 C5 . . . . 119.5(3) ?
    P1 Cu1 N1 C5 . . . . -120.6(3) ?
    N1 Cu1 N2 C10 . . . . -179.4(6) ?
    P2 Cu1 N2 C10 . . . . 61.2(6) ?
    P1 Cu1 N2 C10 . . . . -72.5(6) ?
    N1 Cu1 N2 C6 . . . . -0.3(4) ?
    P2 Cu1 N2 C6 . . . . -119.7(3) ?
    P1 Cu1 N2 C6 . . . . 106.6(3) ?
    C5 N1 C1 C2 . . . . -0.5(9) ?
    Cu1 N1 C1 C2 . . . . -170.9(5) ?
    N1 C1 C2 C3 . . . . 1.2(10) ?
    C1 C2 C3 C4 . . . . -2.9(10) ?
    C2 C3 C4 C5 . . . . 3.8(9) ?
    C2 C3 C4 C11 . . . . -176.6(6) ?
    C1 N1 C5 C4 . . . . 1.6(8) ?
    Cu1 N1 C5 C4 . . . . 173.9(4) ?
    C1 N1 C5 C6 . . . . -177.3(5) ?
    Cu1 N1 C5 C6 . . . . -5.0(6) ?
    C3 C4 C5 N1 . . . . -3.3(9) ?
    C11 C4 C5 N1 . . . . 177.1(6) ?
    C3 C4 C5 C6 . . . . 175.7(5) ?
    C11 C4 C5 C6 . . . . -4.0(9) ?
    C10 N2 C6 C7 . . . . -0.4(8) ?
    Cu1 N2 C6 C7 . . . . -179.7(4) ?
    C10 N2 C6 C5 . . . . 177.0(5) ?
    Cu1 N2 C6 C5 . . . . -2.3(6) ?
    N1 C5 C6 N2 . . . . 5.1(7) ?
    C4 C5 C6 N2 . . . . -173.9(5) ?
    N1 C5 C6 C7 . . . . -177.4(5) ?
    C4 C5 C6 C7 . . . . 3.6(8) ?
    N2 C6 C7 C8 . . . . -2.1(8) ?
    C5 C6 C7 C8 . . . . -179.4(5) ?
    N2 C6 C7 C12 . . . . 176.8(5) ?
    C5 C6 C7 C12 . . . . -0.6(8) ?
    C6 C7 C8 C9 . . . . 2.8(9) ?
    C12 C7 C8 C9 . . . . -176.0(6) ?
    C7 C8 C9 C10 . . . . -1.0(9) ?
    C6 N2 C10 C9 . . . . 2.4(9) ?
    Cu1 N2 C10 C9 . . . . -178.4(5) ?
    C8 C9 C10 N2 . . . . -1.8(10) ?
    C5 C4 C11 C12 . . . . 1.2(10) ?
    C3 C4 C11 C12 . . . . -178.4(7) ?
    C4 C11 C12 C7 . . . . 2.0(11) ?
    C8 C7 C12 C11 . . . . 176.5(7) ?
    C6 C7 C12 C11 . . . . -2.3(10) ?
    C16 P1 C13 C14 . . . . 76.4(5) ?
    C22 P1 C13 C14 . . . . -176.5(4) ?
    Cu1 P1 C13 C14 . . . . -53.7(4) ?
    P1 C13 C14 C15 . . . . 82.3(5) ?
    C13 C14 C15 P2 . . . . -76.0(6) ?
    C34 P2 C15 C14 . . . . 171.4(4) ?
    C28 P2 C15 C14 . . . . -81.8(5) ?
    Cu1 P2 C15 C14 . . . . 43.3(5) ?
    C22 P1 C16 C17 . . . . -64.1(6) ?
    C13 P1 C16 C17 . . . . 43.5(6) ?
    Cu1 P1 C16 C17 . . . . 165.2(5) ?
    C22 P1 C16 C21 . . . . 115.1(5) ?
    C13 P1 C16 C21 . . . . -137.3(5) ?
    Cu1 P1 C16 C21 . . . . -15.6(6) ?
    C21 C16 C17 C18 . . . . 0.4(10) ?
    P1 C16 C17 C18 . . . . 179.6(6) ?
    C16 C17 C18 C19 . . . . 2.1(12) ?
    C17 C18 C19 C20 . . . . -3.6(12) ?
    C18 C19 C20 C21 . . . . 2.6(11) ?
    C19 C20 C21 C16 . . . . -0.1(11) ?
    C17 C16 C21 C20 . . . . -1.4(9) ?
    P1 C16 C21 C20 . . . . 179.4(5) ?
    C16 P1 C22 C23 . . . . 80.0(6) ?
    C13 P1 C22 C23 . . . . -27.1(7) ?
    Cu1 P1 C22 C23 . . . . -145.5(6) ?
    C16 P1 C22 C27 . . . . -102.0(5) ?
    C13 P1 C22 C27 . . . . 150.9(5) ?
    Cu1 P1 C22 C27 . . . . 32.5(5) ?
    C27 C22 C23 C24 . . . . 0.0(11) ?
    P1 C22 C23 C24 . . . . 178.1(7) ?
    C22 C23 C24 C25 . . . . 0.1(15) ?
    C23 C24 C25 C26 . . . . 0.6(16) ?
    C24 C25 C26 C27 . . . . -1.3(13) ?
    C23 C22 C27 C26 . . . . -0.7(9) ?
    P1 C22 C27 C26 . . . . -178.9(5) ?
    C25 C26 C27 C22 . . . . 1.4(11) ?
    C34 P2 C28 C29 . . . . 107.9(5) ?
    C15 P2 C28 C29 . . . . 2.3(6) ?
    Cu1 P2 C28 C29 . . . . -119.8(5) ?
    C34 P2 C28 C33 . . . . -70.6(5) ?
    C15 P2 C28 C33 . . . . -176.1(5) ?
    Cu1 P2 C28 C33 . . . . 61.8(5) ?
    C33 C28 C29 C30 . . . . 0.0(9) ?
    P2 C28 C29 C30 . . . . -178.4(5) ?
    C28 C29 C30 C31 . . . . 1.6(11) ?
    C29 C30 C31 C32 . . . . -1.6(12) ?
    C30 C31 C32 C33 . . . . 0.2(13) ?
    C31 C32 C33 C28 . . . . 1.3(13) ?
    C29 C28 C33 C32 . . . . -1.4(10) ?
    P2 C28 C33 C32 . . . . 177.2(6) ?
    C28 P2 C34 C39 . . . . -21.5(5) ?
    C15 P2 C34 C39 . . . . 87.7(5) ?
    Cu1 P2 C34 C39 . . . . -150.8(4) ?
    C28 P2 C34 C35 . . . . 159.0(4) ?
    C15 P2 C34 C35 . . . . -91.8(5) ?
    Cu1 P2 C34 C35 . . . . 29.7(5) ?
    C39 C34 C35 C36 . . . . -1.5(9) ?
    P2 C34 C35 C36 . . . . 178.0(5) ?
    C34 C35 C36 C37 . . . . 0.0(10) ?
    C35 C36 C37 C38 . . . . 1.8(10) ?
    C36 C37 C38 C39 . . . . -2.1(11) ?
    C37 C38 C39 C34 . . . . 0.6(10) ?
    C35 C34 C39 C38 . . . . 1.2(9) ?
    P2 C34 C39 C38 . . . . -178.3(5) ?
    N4 Cu2 P3 C55 . . . . -135.9(3) ?
    N3 Cu2 P3 C55 . . . . -40.4(3) ?
    P4 Cu2 P3 C55 . . . . 98.0(2) ?
    N4 Cu2 P3 C61 . . . . -13.3(3) ?
    N3 Cu2 P3 C61 . . . . 82.2(3) ?
    P4 Cu2 P3 C61 . . . . -139.4(2) ?
    N4 Cu2 P3 C52 . . . . 104.6(2) ?
    N3 Cu2 P3 C52 . . . . -159.9(2) ?
    P4 Cu2 P3 C52 . . . . -21.5(2) ?
    N4 Cu2 P4 C67 . . . . 138.2(2) ?
    N3 Cu2 P4 C67 . . . . 44.6(2) ?
    P3 Cu2 P4 C67 . . . . -90.7(2) ?
    N4 Cu2 P4 C73 . . . . 11.8(2) ?
    N3 Cu2 P4 C73 . . . . -81.8(2) ?
    P3 Cu2 P4 C73 . . . . 142.9(2) ?
    N4 Cu2 P4 C54 . . . . -104.1(2) ?
    N3 Cu2 P4 C54 . . . . 162.3(2) ?
    P3 Cu2 P4 C54 . . . . 27.1(2) ?
    N4 Cu2 N3 C40 . . . . 178.7(5) ?
    P3 Cu2 N3 C40 . . . . 59.5(5) ?
    P4 Cu2 N3 C40 . . . . -71.0(5) ?
    N4 Cu2 N3 C44 . . . . -2.6(4) ?
    P3 Cu2 N3 C44 . . . . -121.9(3) ?
    P4 Cu2 N3 C44 . . . . 107.7(3) ?
    N3 Cu2 N4 C49 . . . . 175.9(5) ?
    P3 Cu2 N4 C49 . . . . -68.3(5) ?
    P4 Cu2 N4 C49 . . . . 54.4(5) ?
    N3 Cu2 N4 C45 . . . . 4.2(4) ?
    P3 Cu2 N4 C45 . . . . 119.9(3) ?
    P4 Cu2 N4 C45 . . . . -117.4(3) ?
    C44 N3 C40 C41 . . . . 0.6(8) ?
    Cu2 N3 C40 C41 . . . . 179.3(4) ?
    N3 C40 C41 C42 . . . . -0.6(9) ?
    C40 C41 C42 C43 . . . . 0.0(9) ?
    C41 C42 C43 C44 . . . . 0.6(9) ?
    C41 C42 C43 C50 . . . . -178.4(6) ?
    C40 N3 C44 C43 . . . . 0.0(8) ?
    Cu2 N3 C44 C43 . . . . -178.9(4) ?
    C40 N3 C44 C45 . . . . 179.5(5) ?
    Cu2 N3 C44 C45 . . . . 0.6(6) ?
    C42 C43 C44 N3 . . . . -0.5(8) ?
    C50 C43 C44 N3 . . . . 178.4(5) ?
    C42 C43 C44 C45 . . . . 180.0(5) ?
    C50 C43 C44 C45 . . . . -1.1(8) ?
    C49 N4 C45 C46 . . . . 0.7(8) ?
    Cu2 N4 C45 C46 . . . . 173.6(4) ?
    C49 N4 C45 C44 . . . . -178.2(5) ?
    Cu2 N4 C45 C44 . . . . -5.2(6) ?
    N3 C44 C45 N4 . . . . 3.2(7) ?
    C43 C44 C45 N4 . . . . -177.3(5) ?
    N3 C44 C45 C46 . . . . -175.7(5) ?
    C43 C44 C45 C46 . . . . 3.8(8) ?
    N4 C45 C46 C47 . . . . -1.8(8) ?
    C44 C45 C46 C47 . . . . 177.0(5) ?
    N4 C45 C46 C51 . . . . 178.1(5) ?
    C44 C45 C46 C51 . . . . -3.1(8) ?
    C45 C46 C47 C48 . . . . 2.1(9) ?
    C51 C46 C47 C48 . . . . -177.8(6) ?
    C46 C47 C48 C49 . . . . -1.4(10) ?
    C45 N4 C49 C48 . . . . 0.2(9) ?
    Cu2 N4 C49 C48 . . . . -171.2(5) ?
    C47 C48 C49 N4 . . . . 0.2(10) ?
    C44 C43 C50 C51 . . . . -2.4(9) ?
    C42 C43 C50 C51 . . . . 176.4(6) ?
    C43 C50 C51 C46 . . . . 3.2(10) ?
    C45 C46 C51 C50 . . . . -0.4(9) ?
    C47 C46 C51 C50 . . . . 179.5(7) ?
    C55 P3 C52 C53 . . . . -82.1(5) ?
    C61 P3 C52 C53 . . . . 171.6(4) ?
    Cu2 P3 C52 C53 . . . . 41.5(5) ?
    P3 C52 C53 C54 . . . . -74.9(6) ?
    C52 C53 C54 P4 . . . . 82.3(6) ?
    C67 P4 C54 C53 . . . . 74.0(5) ?
    C73 P4 C54 C53 . . . . -179.0(4) ?
    Cu2 P4 C54 C53 . . . . -54.5(4) ?
    C61 P3 C55 C56 . . . . 106.5(6) ?
    C52 P3 C55 C56 . . . . 1.0(6) ?
    Cu2 P3 C55 C56 . . . . -120.7(5) ?
    C61 P3 C55 C60 . . . . -73.1(5) ?
    C52 P3 C55 C60 . . . . -178.5(5) ?
    Cu2 P3 C55 C60 . . . . 59.8(5) ?
    C60 C55 C56 C57 . . . . -0.7(10) ?
    P3 C55 C56 C57 . . . . 179.7(6) ?
    C55 C56 C57 C58 . . . . -0.3(12) ?
    C56 C57 C58 C59 . . . . 1.2(14) ?
    C57 C58 C59 C60 . . . . -1.2(14) ?
    C56 C55 C60 C59 . . . . 0.8(10) ?
    P3 C55 C60 C59 . . . . -179.6(6) ?
    C58 C59 C60 C55 . . . . 0.2(12) ?
    C55 P3 C61 C66 . . . . 154.9(5) ?
    C52 P3 C61 C66 . . . . -95.3(5) ?
    Cu2 P3 C61 C66 . . . . 27.1(5) ?
    C55 P3 C61 C62 . . . . -29.3(5) ?
    C52 P3 C61 C62 . . . . 80.5(5) ?
    Cu2 P3 C61 C62 . . . . -157.0(4) ?
    C66 C61 C62 C63 . . . . 1.2(9) ?
    P3 C61 C62 C63 . . . . -174.7(5) ?
    C61 C62 C63 C64 . . . . -0.7(10) ?
    C62 C63 C64 C65 . . . . -0.4(10) ?
    C63 C64 C65 C66 . . . . 0.8(10) ?
    C62 C61 C66 C65 . . . . -0.7(9) ?
    P3 C61 C66 C65 . . . . 175.3(5) ?
    C64 C65 C66 C61 . . . . -0.3(9) ?
    C73 P4 C67 C68 . . . . 112.9(5) ?
    C54 P4 C67 C68 . . . . -140.1(5) ?
    Cu2 P4 C67 C68 . . . . -19.6(5) ?
    C73 P4 C67 C72 . . . . -65.6(6) ?
    C54 P4 C67 C72 . . . . 41.4(6) ?
    Cu2 P4 C67 C72 . . . . 162.0(5) ?
    C72 C67 C68 C69 . . . . -1.7(9) ?
    P4 C67 C68 C69 . . . . 179.7(5) ?
    C67 C68 C69 C70 . . . . 1.3(10) ?
    C68 C69 C70 C71 . . . . -0.9(11) ?
    C69 C70 C71 C72 . . . . 1.1(13) ?
    C70 C71 C72 C67 . . . . -1.6(12) ?
    C68 C67 C72 C71 . . . . 1.9(10) ?
    P4 C67 C72 C71 . . . . -179.7(6) ?
    C67 P4 C73 C74 . . . . -109.9(5) ?
    C54 P4 C73 C74 . . . . 143.4(5) ?
    Cu2 P4 C73 C74 . . . . 24.7(5) ?
    C67 P4 C73 C78 . . . . 70.6(6) ?
    C54 P4 C73 C78 . . . . -36.2(6) ?
    Cu2 P4 C73 C78 . . . . -154.9(5) ?
    C78 C73 C74 C75 . . . . 1.3(10) ?
    P4 C73 C74 C75 . . . . -178.3(5) ?
    C73 C74 C75 C76 . . . . -1.2(12) ?
    C74 C75 C76 C77 . . . . -0.6(14) ?
    C75 C76 C77 C78 . . . . 2.3(15) ?
    C76 C77 C78 C73 . . . . -2.3(14) ?
    C74 C73 C78 C77 . . . . 0.4(11) ?
    P4 C73 C78 C77 . . . . -180.0(6) ?
