# Supplementary material for: [1,3-Bis(diphenyl­phosphan­yl)propane-κ2 P,P′](1,10-phenanthroline-κ2 N,N′)copper(I) perchlorate
Source: Acta Crystallogr Sect E Struct Rep Online. 2011 Nov 9;67(Pt 12):m1713–4. doi: 10.1107/S160053681104606X (PMC3238633; doi:10.1107/S160053681104606X)
Supplement: Supplementary file 2 [file e-67-m1713-Isup2.hkl]

#
# h,k,l, Fc-squared, Fo-squared, sigma(Fo-squared) and status flag
#
data_I
_shelx_title ' I         Cc           R = 0.09'
_shelx_refln_list_code          4
_shelx_F_calc_maximum      645.43
_exptl_crystal_F_000      3120.00
_reflns_d_resolution_high  0.8394
 
loop_
 _symmetry_equiv_pos_as_xyz
 'x, y, z'
 'x, -y, z+1/2'
 'x+1/2, y+1/2, z'
 'x+1/2, -y+1/2, z+1/2'
 
_cell_length_a    16.6548
_cell_length_b    12.9238
_cell_length_c    32.9360
_cell_angle_alpha  90.000
_cell_angle_beta   90.126
_cell_angle_gamma  90.000
 
_shelx_F_squared_multiplier     1.000
 
loop_
 _refln_index_h
 _refln_index_k
 _refln_index_l
 _refln_F_squared_calc
 _refln_F_squared_meas
 _refln_F_squared_sigma
 _refln_observed_status
  -1   1 -39      420.90      652.90    187.18 o
   1   1 -39      808.62      786.60    180.64 o
  -4   0 -38      428.10      520.66    276.34 o
  -2   0 -38     2091.63     2278.26    422.84 o
   0   0 -38      314.43      393.31    207.65 o
   2   0 -38     2269.12     2380.90    403.98 o
   4   0 -38      783.15     1235.19    348.72 o
  -3   1 -38     1107.72     1322.32    244.17 o
  -1   1 -38      425.46      612.35    168.31 o
   1   1 -38      205.30      253.20    150.68 o
   3   1 -38      479.53      643.74    169.47 o
  -4   2 -38     1146.71     1214.20    326.12 o
  -2   2 -38     1420.55     1712.31    284.28 o
   0   2 -38      139.28      267.81    139.27 o
   2   2 -38      736.44      667.25    160.81 o
   4   2 -38      941.47      978.34    189.67 o
  -1   3 -38      399.10      460.24    175.14 o
   1   3 -38      287.49      352.28    145.04 o
  -5   1 -37      796.71      970.94    238.71 o
  -3   1 -37      686.48      848.79    211.86 o
  -1   1 -37      291.48      395.06    169.89 o
   1   1 -37      523.31      622.71    164.61 o
   3   1 -37     1728.42     1662.85    243.64 o
   5   1 -37     1457.78     1857.16    265.45 o
  -4   2 -37      135.91      431.94    228.82 o
  -2   2 -37      127.14      284.13    138.13 o
   0   2 -37       13.08       -7.02    133.11 o
   2   2 -37       55.16      157.17    141.90 o
   4   2 -37      223.39      512.83    161.91 o
   6   2 -37       34.63      183.41    159.15 o
  -5   3 -37      794.52      881.30    236.31 o
  -3   3 -37     1219.28     1249.61    216.14 o
  -1   3 -37      184.76      261.49    156.49 o
   1   3 -37      103.07       -8.83    136.74 o
   3   3 -37      582.40      623.81    163.92 o
   5   3 -37      625.22      890.60    234.26 o
  -2   4 -37      366.46      437.73    159.09 o
   0   4 -37      621.90      385.19    213.46 o
   2   4 -37      285.28      304.95    215.14 o
   4   4 -37      895.01      938.04    262.32 o
  -1   5 -37      812.35      645.65    202.90 o
   1   5 -37      319.59       93.53    176.99 o
  -6   0 -36     2664.61     2513.81    408.37 o
  -4   0 -36     1058.39     1206.24    314.94 o
  -2   0 -36     1133.51     1045.26    287.74 o
   0   0 -36      316.75      -46.93    256.16 o
   2   0 -36      623.57      307.48    287.74 o
   4   0 -36      658.91     1195.28    326.78 o
   6   0 -36     4329.41     4771.45    535.57 o
  -7   1 -36      975.67     1244.88    259.80 o
  -5   1 -36     2140.57     2646.93    305.33 o
  -3   1 -36      585.17      895.60    212.78 o
  -1   1 -36     1081.22     1348.84    192.46 o
   1   1 -36      392.74      472.96    152.09 o
   3   1 -36      535.55      530.93    185.27 o
   5   1 -36      649.39      805.78    186.75 o
   7   1 -36      446.32      561.89    232.62 o
  -6   2 -36      843.85      573.39    213.33 o
  -4   2 -36     1818.29     1863.97    417.36 o
  -2   2 -36      791.76      931.64    176.04 o
   0   2 -36      278.12      186.90    155.78 o
   2   2 -36      636.59      663.96    165.59 o
   4   2 -36     2679.40     2696.12    245.79 o
   6   2 -36     1476.24     1373.67    249.63 o
  -5   3 -36     1304.79     1766.06    288.05 o
  -3   3 -36      918.60      980.97    189.64 o
  -1   3 -36      201.69      116.54    149.41 o
   1   3 -36      431.43      622.28    159.98 o
   3   3 -36      385.65      472.80    153.48 o
   5   3 -36     1682.68     2075.72    306.91 o
  -4   4 -36     1422.55     1281.12    407.49 o
  -2   4 -36      244.98      217.32    155.48 o
   0   4 -36       19.74      168.89    192.94 o
   2   4 -36      369.84      109.30    198.81 o
   4   4 -36     1282.81     1540.84    261.89 o
  -3   5 -36      484.77      541.26    281.17 o
  -1   5 -36      803.10      618.71    221.43 o
   1   5 -36     1370.93     1539.86    265.23 o
   3   5 -36      696.94      815.87    217.72 o
   0   6 -36      196.74      493.48    215.72 o
  -7   1 -35      213.36      237.63    223.71 o
  -5   1 -35      211.30       59.69    266.91 o
  -3   1 -35     1417.42     1685.01    263.35 o
  -1   1 -35     1488.38     1567.57    193.65 o
   1   1 -35     1974.02     2444.14    305.59 o
   3   1 -35     1736.10     1810.22    239.88 o
   5   1 -35      327.01      644.39    227.33 o
   7   1 -35      725.71      902.96    215.77 o
  -8   2 -35      158.95       13.98    192.89 o
  -6   2 -35      440.54      402.71    194.08 o
  -4   2 -35      150.03      378.48    177.16 o
  -2   2 -35      506.12      463.40    150.48 o
   0   2 -35       26.26      -30.53    124.74 o
   2   2 -35      648.13      845.86    172.20 o
   4   2 -35       50.66       74.26    135.16 o
   6   2 -35      453.66      471.69    197.56 o
   8   2 -35      259.35      352.94    197.37 o
  -7   3 -35      349.80      327.00    185.89 o
  -5   3 -35     2163.50     2479.64    292.52 o
  -3   3 -35      836.16      686.58    167.95 o
  -1   3 -35      686.41      827.29    197.23 o
   1   3 -35      942.08     1056.83    172.58 o
   3   3 -35     1198.02     1284.30    184.14 o
   5   3 -35     2016.04     2047.78    209.95 o
   7   3 -35      479.48      720.29    230.37 o
  -6   4 -35      122.66      242.40    194.60 o
  -4   4 -35      898.62      899.29    209.76 o
  -2   4 -35      111.77       49.54    131.17 o
   0   4 -35     2370.87     2638.33    221.26 o
   2   4 -35      114.75      149.14    203.47 o
   4   4 -35      756.15     1037.80    257.43 o
   6   4 -35      296.29      532.21    222.11 o
  -5   5 -35      807.16      731.88    225.11 o
  -3   5 -35     1758.66     2098.51    281.14 o
  -1   5 -35      430.78      582.83    193.60 o
   1   5 -35     1273.32     1124.31    222.00 o
   3   5 -35      552.07      494.72    252.87 o
   5   5 -35      334.20      303.66    235.23 o
  -4   6 -35      291.91       29.95    173.38 o
  -2   6 -35      332.27      263.33    162.36 o
   0   6 -35      149.27      322.71    210.65 o
   2   6 -35      378.01      161.79    176.63 o
   4   6 -35      338.19      365.91    230.17 o
  -8   0 -34      685.06      446.09    322.40 o
  -6   0 -34     1833.44     1723.83    390.82 o
  -4   0 -34     3480.77     3291.06    456.18 o
  -2   0 -34      355.21      293.21    162.30 o
   0   0 -34     1854.86     2229.57    377.66 o
   2   0 -34      420.27      395.21    279.41 o
   4   0 -34     5464.61     5680.31    494.78 o
   6   0 -34     2048.31     2462.05    418.46 o
   8   0 -34      691.69      815.86    342.57 o
  -9   1 -34      655.25      656.38    224.88 o
  -7   1 -34      217.31       55.39    181.04 o
  -5   1 -34     1011.59      702.13    209.27 o
  -3   1 -34     1580.55     2019.57    254.68 o
  -1   1 -34      658.28     1154.27    183.82 o
   1   1 -34      860.28     1098.06    170.41 o
   3   1 -34     1190.91     1203.12    210.89 o
   5   1 -34     1363.52     1560.17    259.01 o
   7   1 -34      265.59      364.06    216.25 o
   9   1 -34      293.72      213.15    182.45 o
  -8   2 -34      829.72      691.46    226.64 o
  -6   2 -34     1341.33     1275.78    341.48 o
  -4   2 -34      333.25      525.51    181.02 o
  -2   2 -34     1461.83     1430.80    186.72 o
   0   2 -34      296.46      470.46    145.98 o
   2   2 -34     2498.13     2784.61    226.54 o
   4   2 -34      410.88      611.85    161.30 o
   6   2 -34     2285.00     2345.78    290.22 o
   8   2 -34     1063.24     1043.12    240.56 o
  -9   3 -34       25.95     -165.14    165.14 o
  -7   3 -34      878.53      894.75    223.49 o
  -5   3 -34     1388.99     1664.45    479.43 o
  -3   3 -34      844.16      977.81    166.92 o
  -1   3 -34     1895.60     2215.82    214.35 o
   1   3 -34      572.00      717.35    171.15 o
   3   3 -34     1677.75     1776.68    189.99 o
   5   3 -34      539.53      715.49    176.18 o
   7   3 -34      763.86      649.03    247.49 o
   9   3 -34       36.06       75.27    218.66 o
  -8   4 -34      466.16      118.49    217.59 o
  -6   4 -34      656.69      803.61    240.32 o
  -4   4 -34     1100.11      779.95    176.63 o
  -2   4 -34      508.19      633.95    192.76 o
   0   4 -34      972.16     1172.37    174.63 o
   2   4 -34      427.18      674.94    224.09 o
   4   4 -34     2181.30     2214.63    275.47 o
   6   4 -34      870.87      960.58    259.92 o
   8   4 -34      530.89      681.14    291.69 o
  -7   5 -34      774.71      686.80    240.06 o
  -5   5 -34     1181.02     1141.06    241.58 o
  -3   5 -34      931.76     1098.56    219.26 o
  -1   5 -34     1892.90     1790.84    245.70 o
   1   5 -34     1847.26     2007.42    275.84 o
   3   5 -34      857.84      891.79    246.95 o
   5   5 -34     2607.51     3328.69    349.57 o
   7   5 -34      305.32      390.41    216.86 o
  -6   6 -34      243.96      354.42    332.92 o
  -4   6 -34     1187.85     1132.40    414.73 o
  -2   6 -34      111.81       57.24    153.83 o
   0   6 -34      914.98      918.21    287.74 o
   2   6 -34      290.49      112.33    150.88 o
   4   6 -34     1248.95     1182.00    222.53 o
   6   6 -34      425.21      430.94    248.92 o
  -3   7 -34      337.47      183.11    244.54 o
  -1   7 -34      311.32      415.17    187.62 o
   1   7 -34      802.94      860.93    232.48 o
   3   7 -34      467.12      548.42    228.88 o
  -9   1 -33      237.28      126.04    188.48 o
  -7   1 -33      150.41        2.40    172.39 o
  -5   1 -33     1614.00     1235.02    211.84 o
  -3   1 -33     1724.49     2065.40    208.90 o
  -1   1 -33     3081.33     3537.39    240.29 o
   1   1 -33     1349.42     1698.11    243.50 o
   3   1 -33      575.25      660.28    183.74 o
   5   1 -33     1420.90     1282.86    228.37 o
   7   1 -33      287.43      348.78    184.90 o
   9   1 -33      267.76       85.74    210.76 o
 -10   2 -33       33.12     -207.09    207.09 o
  -8   2 -33       35.40      -80.45    246.51 o
  -6   2 -33       16.16      -56.54    156.18 o
  -4   2 -33      881.42      748.75    194.78 o
  -2   2 -33     1192.93     1153.24    170.46 o
   0   2 -33     1219.56     1442.41    182.23 o
   2   2 -33     1319.19     1319.39    167.38 o
   4   2 -33      708.04      737.35    190.44 o
   6   2 -33       21.62      326.50    201.57 o
   8   2 -33       24.26       12.09    169.25 o
  10   2 -33       97.95      249.11    212.67 o
  -9   3 -33      153.46     -120.96    165.60 o
  -7   3 -33      194.07       10.40    172.86 o
  -5   3 -33       15.78      123.96    162.67 o
  -3   3 -33     1851.84     2097.96    204.29 o
  -1   3 -33     1229.44     1283.22    171.69 o
   1   3 -33     1799.80     2052.67    222.52 o
   3   3 -33      690.46      862.42    161.73 o
   5   3 -33       23.69      -27.56    149.10 o
   7   3 -33      456.99      500.71    185.94 o
   9   3 -33      113.05      -76.76    299.59 o
  -8   4 -33      509.17      191.53    215.24 o
  -6   4 -33     1362.45     1404.31    256.22 o
  -4   4 -33       77.48       87.10    132.87 o
  -2   4 -33     1961.47     2041.02    208.58 o
   0   4 -33       41.58      152.54    143.67 o
   2   4 -33     3601.08     3883.61    251.08 o
   4   4 -33      208.14      367.12    192.71 o
   6   4 -33     1267.40     1671.12    287.29 o
   8   4 -33      559.88      237.55    234.30 o
  -7   5 -33      135.03       91.67    199.76 o
  -5   5 -33     2082.67     2542.16    341.48 o
  -3   5 -33      323.24      408.97    168.17 o
  -1   5 -33     2080.60     2189.93    495.44 o
   1   5 -33      801.51      899.61    223.22 o
   3   5 -33      389.40      435.46    192.43 o
   5   5 -33     2663.76     2626.06    293.08 o
   7   5 -33      214.03      202.45    193.37 o
  -6   6 -33      280.47      420.21    330.73 o
  -4   6 -33     2734.60     3042.68    482.49 o
  -2   6 -33      237.92      160.93    137.95 o
   0   6 -33     3060.84     2618.88    453.98 o
   2   6 -33      140.65      162.10    151.82 o
   4   6 -33     2882.61     3088.64    320.30 o
   6   6 -33      219.02       60.15    216.33 o
  -5   7 -33      138.22      195.58    199.19 o
  -3   7 -33     1497.29     1558.46    478.33 o
  -1   7 -33      408.22      265.04    200.44 o
   1   7 -33      396.64      336.18    171.72 o
   3   7 -33      752.61      740.71    303.97 o
   5   7 -33       70.11       78.63    211.50 o
  -2   8 -33      692.65      480.03    209.69 o
   0   8 -33       86.04      -60.59    190.53 o
   2   8 -33      873.39      841.60    212.08 o
 -10   0 -32      489.73       -7.45    313.18 o
  -8   0 -32      554.71      266.69    297.83 o
  -6   0 -32     4151.70     4209.56    491.27 o
  -4   0 -32     1134.95     1017.19    316.70 o
  -2   0 -32     2174.51     2007.02    230.05 o
   0   0 -32      503.43      809.28    244.32 o
   2   0 -32     4266.79     4643.81    457.06 o
   4   0 -32     1240.80     1176.41    336.43 o
   6   0 -32     4538.34     5233.33    485.13 o
   8   0 -32      555.96      309.24    294.32 o
  10   0 -32      662.88      750.94    335.12 o
 -11   1 -32      507.25      440.69    219.33 o
  -9   1 -32      283.82      345.24    225.82 o
  -7   1 -32      463.37      227.50    355.95 o
  -5   1 -32      613.59      831.41    219.48 o
  -3   1 -32      506.11      777.91    144.80 o
  -1   1 -32     2026.09     2692.08    213.85 o
   1   1 -32     2389.32     3029.38    281.64 o
   3   1 -32     1217.08     1385.64    212.03 o
   5   1 -32      247.72      249.46    172.65 o
   7   1 -32      713.19      818.17    200.87 o
   9   1 -32       80.68       27.52    178.65 o
  11   1 -32      541.25      539.06    232.41 o
 -10   2 -32       74.55       98.88    223.50 o
  -8   2 -32     1199.16     1083.40    238.40 o
  -6   2 -32      863.00      491.24    172.69 o
  -4   2 -32     1114.09     1108.58    174.37 o
  -2   2 -32     1803.76     1755.53    196.27 o
   0   2 -32     3664.02     4067.69    309.80 o
   2   2 -32     1630.96     1579.27    170.78 o
   4   2 -32     2612.45     2897.96    294.98 o
   6   2 -32      935.37      693.76    199.10 o
   8   2 -32     1582.43     1614.39    256.56 o
  10   2 -32       65.48       66.38    179.72 o
  -9   3 -32      230.98       61.30    153.20 o
  -7   3 -32      405.67      266.43    211.66 o
  -5   3 -32      232.99       94.39    141.25 o
  -3   3 -32      816.29      877.50    195.35 o
  -1   3 -32     2875.74     3077.06    226.12 o
   1   3 -32     3612.94     3921.72    247.01 o
   3   3 -32      894.59      885.49    152.96 o
   5   3 -32      422.73      510.33    147.06 o
   7   3 -32      142.67      220.16    146.64 o
   9   3 -32      157.89      132.46    293.89 o
 -10   4 -32      812.52      915.56    237.18 o
  -8   4 -32      485.29      227.54    215.86 o
  -6   4 -32     1085.68     1199.19    222.84 o
  -4   4 -32     1855.78     1859.04    203.34 o
  -2   4 -32     1131.48     1138.28    158.42 o
   0   4 -32      364.48      333.87    195.93 o
   2   4 -32     1930.19     2061.07    205.40 o
   4   4 -32     1385.72     1277.37    234.87 o
   6   4 -32     2005.81     2342.15    288.15 o
   8   4 -32      517.80      466.94    190.71 o
  10   4 -32     1041.10     1313.41    266.55 o
  -9   5 -32      390.33      136.13    238.17 o
  -7   5 -32      121.64       91.38    193.49 o
  -5   5 -32     2034.56     1925.14    210.20 o
  -3   5 -32     1061.37      860.93    161.19 o
  -1   5 -32      769.37     1073.01    203.23 o
   1   5 -32     1302.62     1703.42    255.81 o
   3   5 -32     1221.71     1140.40    230.17 o
   5   5 -32      799.68      906.72    246.39 o
   7   5 -32      124.08        3.79    210.78 o
   9   5 -32      616.92      598.85    201.50 o
  -8   6 -32     1112.20     1352.74    263.12 o
  -6   6 -32      326.04      107.46    225.02 o
  -4   6 -32      402.46      489.41    210.14 o
  -2   6 -32       69.78      217.79    145.43 o
   0   6 -32      119.14      218.45    147.54 o
   2   6 -32       99.63       94.78    166.59 o
   4   6 -32      371.32      505.09    204.29 o
   6   6 -32      405.77      623.61    258.57 o
   8   6 -32     1296.49     1046.26    242.25 o
  -7   7 -32      843.15      861.04    295.64 o
  -5   7 -32      240.38      154.94    192.33 o
  -3   7 -32     1287.10     1574.78    749.63 o
  -1   7 -32     1450.30     1630.78    265.37 o
   1   7 -32     1323.97     1117.27    245.85 o
   3   7 -32      791.89      884.25    277.87 o
   5   7 -32      590.58      511.89    233.53 o
   7   7 -32      353.08      352.44    223.00 o
  -4   8 -32      568.49      380.27    190.91 o
  -2   8 -32      163.55      138.15    162.10 o
   0   8 -32        8.85     -105.79    180.82 o
   2   8 -32      133.08       50.69    172.43 o
   4   8 -32      827.42      830.88    224.17 o
 -11   1 -31      116.42      113.83    281.60 o
  -9   1 -31      516.44      131.41    211.34 o
  -7   1 -31       46.65      162.40    198.01 o
  -5   1 -31      764.47      788.18    219.12 o
  -3   1 -31     5887.13     6540.37    303.44 o
  -1   1 -31     4163.11     4358.52    258.28 o
   1   1 -31     2606.82     3474.39    294.93 o
   3   1 -31     1936.05     2014.55    251.54 o
   5   1 -31      384.74      171.23    207.91 o
   7   1 -31       90.29      152.56    172.06 o
   9   1 -31      729.43      468.59    216.45 o
  11   1 -31       42.19      -28.88    160.49 o
 -10   2 -31       50.78       -4.32    160.99 o
  -8   2 -31      433.33      239.38    215.61 o
  -6   2 -31      458.12      433.71    165.61 o
  -4   2 -31      272.19      120.51    120.53 o
  -2   2 -31      543.05      588.92    145.18 o
   0   2 -31      282.32      587.58    166.72 o
   2   2 -31      830.49     1171.19    170.42 o
   4   2 -31      555.41      467.56    199.66 o
   6   2 -31      633.92      697.44    214.99 o
   8   2 -31      209.77      291.81    190.14 o
  10   2 -31       58.34      249.50    210.24 o
 -11   3 -31      389.74      268.09    235.73 o
  -9   3 -31      216.60       51.80    170.25 o
  -7   3 -31      143.42      -45.34    193.32 o
  -5   3 -31      643.68      528.06    174.14 o
  -3   3 -31      820.55      674.83    149.01 o
  -1   3 -31     8106.73     8388.73    332.62 o
   1   3 -31     2422.43     2675.21    210.44 o
   3   3 -31      566.73      606.41    148.27 o
   5   3 -31      762.96      743.55    162.42 o
   7   3 -31      464.92      236.66    179.43 o
   9   3 -31      269.12      463.20    303.53 o
  11   3 -31      428.33      511.89    325.47 o
 -10   4 -31      118.14        5.35    184.43 o
  -8   4 -31      470.28      169.62    288.40 o
  -6   4 -31      827.61      677.80    177.53 o
  -4   4 -31     1029.34      993.48    160.84 o
  -2   4 -31     2913.43     2620.59    215.43 o
   0   4 -31      324.12      298.71    144.11 o
   2   4 -31     3425.39     3821.69    247.43 o
   4   4 -31     1429.01     1217.53    233.17 o
   6   4 -31      849.65     1055.31    248.71 o
   8   4 -31      310.90      251.49    229.36 o
  10   4 -31      121.38       60.80    191.81 o
  -9   5 -31      847.90      600.35    238.36 o
  -7   5 -31      441.02      409.36    160.26 o
  -5   5 -31      497.70      483.13    155.05 o
  -3   5 -31     1659.60     1585.60    188.81 o
  -1   5 -31      297.27      456.00    155.08 o
   1   5 -31     1036.52     1147.47    233.35 o
   3   5 -31      691.34      839.90    234.93 o
   5   5 -31      285.15      191.02    211.84 o
   7   5 -31      934.15      732.19    247.39 o
   9   5 -31      575.16      471.61    237.96 o
  -8   6 -31      712.97      660.25    202.31 o
  -6   6 -31     1200.95     1050.97    297.39 o
  -4   6 -31      893.30      859.04    193.03 o
  -2   6 -31      483.64      392.09    164.12 o
   0   6 -31      416.92      303.44    150.27 o
   2   6 -31      904.58     1119.90    238.40 o
   4   6 -31     1494.47     1355.55    263.56 o
   6   6 -31     1674.92     1811.73    448.50 o
   8   6 -31      516.57      464.07    190.30 o
  -7   7 -31      352.80      318.00    316.70 o
  -5   7 -31      790.28      752.06    198.65 o
  -3   7 -31      654.67      729.42    196.26 o
  -1   7 -31      972.82      925.97    202.59 o
   1   7 -31      670.41      590.85    166.99 o
   3   7 -31      530.08      223.19    396.75 o
   5   7 -31     1835.93     1828.06    264.49 o
   7   7 -31      409.11      317.98    193.69 o
  -6   8 -31      407.08      283.48    200.03 o
  -4   8 -31      733.65      692.48    487.54 o
  -2   8 -31      303.59      154.16    145.12 o
   0   8 -31      946.05     1014.45    210.37 o
   2   8 -31      381.00      383.01    199.79 o
   4   8 -31      923.31      811.67    242.31 o
   6   8 -31      560.55      733.56    240.36 o
  -3   9 -31      791.46      969.42    230.71 o
  -1   9 -31      563.82      608.03    194.48 o
   1   9 -31      314.50      217.74    175.66 o
   3   9 -31     1655.09     1754.26    263.12 o
 -12   0 -30     1202.62     1727.78    383.80 o
 -10   0 -30      584.09      513.64    271.95 o
  -8   0 -30     3065.87     3315.19    427.23 o
  -6   0 -30      404.96      -19.73    253.97 o
  -4   0 -30     1631.35      973.77    305.29 o
  -2   0 -30     3992.24     4130.31    287.04 o
   0   0 -30    19425.06    19681.91    835.59 o
   2   0 -30     3130.83     2899.81    380.73 o
   4   0 -30     3226.50     3445.47    393.45 o
   6   0 -30      369.09      514.51    238.62 o
   8   0 -30     3183.81     3481.43    439.95 o
  10   0 -30      456.65      335.12    312.30 o
  12   0 -30     1179.87      884.72    361.87 o
 -11   1 -30      123.96      179.97    198.97 o
  -9   1 -30      259.75      240.29    183.05 o
  -7   1 -30     1276.37     1239.59    350.47 o
  -5   1 -30      996.67     1220.15    231.59 o
  -3   1 -30     2462.36     2502.95    202.75 o
  -1   1 -30     3230.65     3680.08    228.84 o
   1   1 -30     7110.27     8274.86    391.71 o
   3   1 -30     4207.59     4409.95    311.69 o
   5   1 -30      617.12      504.50    184.78 o
   7   1 -30      964.33      754.15    199.09 o
   9   1 -30      221.99      227.22    183.48 o
  11   1 -30      362.66      133.80    220.60 o
 -12   2 -30     1286.07     1409.16    382.05 o
 -10   2 -30     3266.14     3147.95    417.36 o
  -8   2 -30     1047.70      776.34    241.59 o
  -6   2 -30     1552.60     1357.65    224.80 o
  -4   2 -30     1460.40     1367.71    159.84 o
  -2   2 -30     2064.45     1876.62    177.90 o
   0   2 -30     1635.64     1837.15    196.07 o
   2   2 -30     5226.26     5908.35    281.23 o
   4   2 -30     1895.88     1969.20    296.52 o
   6   2 -30     2321.10     2271.43    251.83 o
   8   2 -30     1303.86     1154.49    233.95 o
  10   2 -30     3311.11     3374.02    303.75 o
  12   2 -30     1356.16     1274.50    231.20 o
 -11   3 -30      442.71      407.00    207.95 o
  -9   3 -30     1066.86     1058.27    245.08 o
  -7   3 -30      803.61      652.71    222.32 o
  -5   3 -30     1839.69     1858.67    187.37 o
  -3   3 -30      460.46      618.24    150.53 o
  -1   3 -30     5007.03     5634.45    380.51 o
   1   3 -30     6892.67     7546.15    397.40 o
   3   3 -30      843.88      883.55    142.98 o
   5   3 -30      970.50      935.94    167.45 o
   7   3 -30      362.60      491.12    198.66 o
   9   3 -30      524.06      315.82    314.94 o
  11   3 -30     1354.92     1196.16    367.13 o
 -10   4 -30      346.67      240.50    196.88 o
  -8   4 -30     1936.99     2019.82    279.39 o
  -6   4 -30      603.48      737.39    215.79 o
  -4   4 -30      234.81      189.33    135.97 o
  -2   4 -30      223.24      161.70    122.41 o
   0   4 -30     2455.02     2566.26    210.45 o
   2   4 -30      148.31      209.33    118.75 o
   4   4 -30      725.73      919.26    167.98 o
   6   4 -30      636.39      904.04    198.45 o
   8   4 -30     2464.77     2499.57    286.42 o
  10   4 -30      415.29      722.80    253.42 o
  -9   5 -30      156.27        2.27    210.11 o
  -7   5 -30     3544.22     3567.97    310.75 o
  -5   5 -30      417.96      348.85    134.84 o
  -3   5 -30     4521.88     4153.75    247.83 o
  -1   5 -30     4117.10     4155.61    241.62 o
   1   5 -30     1991.58     1893.89    482.06 o
   3   5 -30     1994.69     2090.78    262.78 o
   5   5 -30     1454.89     1345.04    222.58 o
   7   5 -30      973.91     1153.72    236.12 o
   9   5 -30       97.13      272.94    193.85 o
  11   5 -30      724.25      918.27    238.23 o
 -10   6 -30     1857.94     1706.93    263.33 o
  -8   6 -30      164.88      144.36    193.49 o
  -6   6 -30     1171.57      828.58    230.06 o
  -4   6 -30     1536.27     1450.46    339.07 o
  -2   6 -30      353.55      219.45    138.70 o
   0   6 -30       36.22       83.50    145.17 o
   2   6 -30     1015.14      833.64    201.56 o
   4   6 -30     2138.89     2175.47    270.60 o
   6   6 -30     1599.18     1492.07    269.66 o
   8   6 -30      259.01      344.52    220.90 o
  10   6 -30     1764.00     1874.40    300.67 o
  -7   7 -30      515.04      536.01    316.25 o
  -5   7 -30     2805.76     2902.36    298.81 o
  -3   7 -30      966.52      666.21    191.02 o
  -1   7 -30      454.58      335.62    246.07 o
   1   7 -30      325.73      338.06    148.22 o
   3   7 -30     1721.61     1689.81    250.19 o
   5   7 -30     1085.61     1307.06    237.83 o
   7   7 -30      398.34      264.52    198.48 o
   9   7 -30      727.34      774.75    227.32 o
  -6   8 -30     1641.65     1690.74    244.51 o
  -4   8 -30      219.25      174.77    164.90 o
  -2   8 -30      182.06      172.17    186.77 o
   0   8 -30      346.25      123.91    162.41 o
   2   8 -30      182.95       38.09    195.85 o
   4   8 -30       62.01       13.99    200.90 o
   6   8 -30     1303.29      988.80    225.33 o
  -5   9 -30      246.25      270.78    198.19 o
  -3   9 -30     2616.40     2370.73    273.52 o
  -1   9 -30      421.35      547.64    206.54 o
   1   9 -30      372.32      619.92    215.61 o
   3   9 -30      842.93      746.30    236.86 o
   5   9 -30      167.31       25.11    200.59 o
 -13   1 -29      288.41      207.32    231.37 o
 -11   1 -29      401.13      537.12    209.18 o
  -9   1 -29      598.09      589.15    212.30 o
  -7   1 -29     1567.37     1475.58    249.58 o
  -5   1 -29     1746.90     1839.65    251.19 o
  -3   1 -29     3036.84     3303.89    213.05 o
  -1   1 -29     7326.91     7279.56    301.25 o
   1   1 -29     5490.34     5551.76    323.51 o
   3   1 -29     1563.65     1590.77    220.13 o
   5   1 -29      838.65      662.63    210.27 o
   7   1 -29      645.70      411.19    176.33 o
   9   1 -29      466.95      472.48    189.73 o
  11   1 -29      540.42      652.41    240.30 o
  13   1 -29      608.78      438.51    186.93 o
 -12   2 -29      301.86      526.19    242.39 o
 -10   2 -29       12.01       12.17    211.09 o
  -8   2 -29      739.00     1129.22    250.47 o
  -6   2 -29      844.43      491.82    161.89 o
  -4   2 -29      127.16      154.67    115.43 o
  -2   2 -29      200.06      408.84    131.80 o
   0   2 -29     1629.30     2612.85    221.37 o
   2   2 -29       66.26      349.94    146.07 o
   4   2 -29       79.83       93.09    136.58 o
   6   2 -29      923.93      816.16    213.18 o
   8   2 -29      938.17     1184.13    234.58 o
  10   2 -29       20.28      126.78    181.72 o
  12   2 -29      274.75      322.64    212.04 o
 -11   3 -29     1005.11      854.42    244.54 o
  -9   3 -29     1088.36      938.31    218.60 o
  -7   3 -29     1036.28      858.78    200.91 o
  -5   3 -29      705.36      633.29    150.86 o
  -3   3 -29     5414.26     5578.14    270.45 o
  -1   3 -29     3104.81     3326.55    221.53 o
   1   3 -29     3575.56     3917.27    263.99 o
   3   3 -29     1799.74     1995.20    183.86 o
   5   3 -29      666.99      546.92    148.90 o
   7   3 -29      817.09      803.38    190.62 o
   9   3 -29     1654.24     1654.16    230.67 o
  11   3 -29     1442.01     1241.77    299.59 o
 -12   4 -29      322.05      262.19    231.92 o
 -10   4 -29      498.05     1030.69    249.33 o
  -8   4 -29      432.17      147.11    193.89 o
  -6   4 -29     3307.18     3023.35    296.95 o
  -4   4 -29     2037.05     1697.87    177.97 o
  -2   4 -29      234.07      297.75    117.59 o
   0   4 -29     1402.62     1492.28    187.04 o
   2   4 -29      125.71      315.59    133.37 o
   4   4 -29     3989.15     3531.72    224.59 o
   6   4 -29     3989.82     4078.53    438.41 o
   8   4 -29      334.40      308.60    188.39 o
  10   4 -29      302.12      413.05    187.73 o
  12   4 -29      697.93      766.87    283.35 o
 -11   5 -29      212.00      311.22    226.48 o
  -9   5 -29      458.54      556.66    197.42 o
  -7   5 -29      771.12      671.96    188.13 o
  -5   5 -29     1192.74     1061.83    161.51 o
  -3   5 -29     1631.57     1778.54    177.21 o
  -1   5 -29     1626.36     1640.52    241.31 o
   1   5 -29     1346.12     1345.33    218.11 o
   3   5 -29     4847.07     4714.77    423.06 o
   5   5 -29     1714.87     1712.25    230.77 o
   7   5 -29     2159.07     2066.00    423.06 o
   9   5 -29      198.99      264.41    192.50 o
  11   5 -29      742.04      668.48    250.42 o
 -10   6 -29      798.87     1040.49    247.57 o
  -8   6 -29      626.68      710.00    216.62 o
  -6   6 -29      868.00      786.82    208.40 o
  -4   6 -29      488.85      410.15    351.57 o
  -2   6 -29     1761.35     1416.64    229.60 o
   0   6 -29      439.44      446.67    171.03 o
   2   6 -29     1829.89     1778.49    243.88 o
   4   6 -29     1071.31      740.01    203.09 o
   6   6 -29     1128.82     1177.65    252.29 o
   8   6 -29      868.69      660.94    213.28 o
  10   6 -29      538.76      346.74    203.19 o
  -9   7 -29      877.33      879.02    368.90 o
  -7   7 -29      730.43      681.20    327.22 o
  -5   7 -29      679.33      744.08    207.33 o
  -3   7 -29     1385.33     1223.31    233.57 o
  -1   7 -29      722.85      567.12    174.29 o
   1   7 -29      687.22      723.78    223.70 o
   3   7 -29      815.44     1051.08    254.84 o
   5   7 -29      801.94      962.45    235.65 o
   7   7 -29      362.08      519.93    196.51 o
   9   7 -29     1727.45     2048.10    300.95 o
  -8   8 -29      320.17      890.42    342.13 o
  -6   8 -29      512.64      454.99    203.54 o
  -4   8 -29     1014.79     1114.44    228.25 o
  -2   8 -29      731.84      463.22    177.90 o
   0   8 -29      939.20     1033.07    288.84 o
   2   8 -29      343.62      245.61    174.24 o
   4   8 -29     1589.11     1603.53    410.56 o
   6   8 -29     1018.06     1202.35    253.05 o
   8   8 -29      327.51      161.64    183.90 o
  -5   9 -29      205.82      116.47    185.63 o
  -3   9 -29      366.40      376.51    202.43 o
  -1   9 -29      426.17      560.11    351.35 o
   1   9 -29      304.81       59.43    184.41 o
   3   9 -29      369.76      240.39    205.63 o
   5   9 -29      377.24      249.75    207.72 o
  -2  10 -29      448.22      428.22    179.91 o
   0  10 -29     1245.26     1336.99    243.28 o
   2  10 -29      285.12      180.75    166.88 o
 -12   0 -28     1239.65     1157.99    326.35 o
 -10   0 -28     9878.69    10996.54    741.73 o
  -8   0 -28      209.27      156.59    274.59 o
  -6   0 -28     2987.92     2754.18    401.35 o
  -4   0 -28      151.62       13.25    120.40 o
  -2   0 -28     9095.36     8416.49    540.39 o
   0   0 -28     8253.59     8749.86    538.21 o
   2   0 -28    15342.38    17915.98    771.11 o
   4   0 -28      367.37      193.87    267.57 o
   6   0 -28     5104.69     5124.99    436.00 o
   8   0 -28      409.76      305.73    284.67 o
  10   0 -28     9691.87    10347.36    635.58 o
  12   0 -28     1030.72      850.51    321.08 o
 -13   1 -28      882.99     1173.26    252.78 o
 -11   1 -28      817.65      940.83    256.93 o
  -9   1 -28     1599.07     1742.83    272.22 o
  -7   1 -28      491.06      526.09    209.02 o
  -5   1 -28     1741.38     1798.83    227.40 o
  -3   1 -28     1879.69     2059.49    180.43 o
  -1   1 -28     4464.09     4919.54    249.56 o
   1   1 -28     5386.98     6285.66    428.98 o
   3   1 -28     1720.95     1871.04    240.79 o
   5   1 -28     1008.97      756.09    182.12 o
   7   1 -28      863.46      520.40    207.71 o
   9   1 -28      774.23      756.59    227.79 o
  11   1 -28     2732.39     2446.72    275.27 o
  13   1 -28      482.40      407.39    183.32 o
 -12   2 -28     3632.81     3996.32    352.50 o
 -10   2 -28       89.43      272.70    219.23 o
  -8   2 -28     8435.42     9004.88    454.11 o
  -6   2 -28      507.09      290.42    191.41 o
  -4   2 -28     2707.77     2449.35    186.87 o
  -2   2 -28     4130.11     3880.58    232.95 o
   0   2 -28    15453.94    15834.40    416.39 o
   2   2 -28     4487.62     4251.49    299.80 o
   4   2 -28     4592.68     4941.39    575.05 o
   6   2 -28      775.93      611.38    179.98 o
   8   2 -28    10020.00    11036.79    443.68 o
  10   2 -28      171.18      220.79    199.62 o
  12   2 -28     2800.26     2905.69    269.43 o
 -13   3 -28      518.62      232.86    307.27 o
 -11   3 -28     1036.37     1167.24    257.47 o
  -9   3 -28     1425.78     1560.91    260.45 o
  -7   3 -28     3029.79     2895.96    296.57 o
  -5   3 -28      673.82      497.78    142.77 o
  -3   3 -28     3579.36     3466.97    217.98 o
  -1   3 -28     2716.14     2979.29    246.50 o
   1   3 -28     5358.58     5727.11    273.03 o
   3   3 -28     4277.19     4257.06    240.57 o
   5   3 -28      480.99      519.19    155.26 o
   7   3 -28      874.65      887.45    201.51 o
   9   3 -28     1286.86     1097.32    226.08 o
  11   3 -28      598.52      599.61    309.24 o
  13   3 -28      999.56     1079.91    303.10 o
 -12   4 -28       24.13      165.58    164.05 o
 -10   4 -28     7300.98     7636.84    460.80 o
  -8   4 -28      217.47      287.89    168.59 o
  -6   4 -28     1649.64     1559.32    184.15 o
  -4   4 -28      655.86      643.91    132.03 o
  -2   4 -28     4492.22     3788.19    352.20 o
   0   4 -28     2711.73     2203.00    179.42 o
   2   4 -28     6215.66     5987.07    273.83 o
   4   4 -28     1171.01     1164.90    158.55 o
   6   4 -28     2351.19     2431.94    275.35 o
   8   4 -28      261.87      314.56    187.36 o
  10   4 -28     7183.33     7233.11    698.96 o
  12   4 -28       44.30        1.02    212.77 o
 -11   5 -28      532.49      672.50    214.47 o
  -9   5 -28      615.03      307.37    179.66 o
  -7   5 -28     1090.11     1027.90    203.22 o
  -5   5 -28     2252.25     2083.30    189.64 o
  -3   5 -28     4947.07     4566.94    246.70 o
  -1   5 -28     1408.74     1480.94    160.64 o
   1   5 -28     2923.01     3268.31    665.40 o
   3   5 -28     1913.14     1696.66    239.38 o
   5   5 -28     1011.60      846.84    227.41 o
   7   5 -28     1405.61     1543.91    258.02 o
   9   5 -28      551.76      423.53    195.78 o
  11   5 -28     1464.82     1388.44    238.04 o
 -10   6 -28      964.54     1139.91    247.65 o
  -8   6 -28     1348.85     1617.83    247.98 o
  -6   6 -28      460.94      488.85    136.82 o
  -4   6 -28      772.85      509.61    153.68 o
  -2   6 -28      520.97      447.63    166.43 o
   0   6 -28     3457.00     3343.37    356.61 o
   2   6 -28      709.58      556.61    183.98 o
   4   6 -28     1163.04     1371.86    214.70 o
   6   6 -28      254.85      341.69    181.62 o
   8   6 -28     1569.67     1835.55    280.81 o
  10   6 -28     1104.84     1269.93    264.30 o
  -9   7 -28     1244.66     1535.21    405.73 o
  -7   7 -28      853.19      895.61    217.66 o
  -5   7 -28     1057.51      945.73    228.31 o
  -3   7 -28     1452.86     1225.70    211.53 o
  -1   7 -28     1469.37     1281.38    197.09 o
   1   7 -28     2260.92     2301.93    253.70 o
   3   7 -28      404.24      325.74    178.13 o
   5   7 -28      515.86      390.46    201.39 o
   7   7 -28      900.30      704.13    190.55 o
   9   7 -28      932.76      898.43    222.04 o
  -8   8 -28     1265.50     1001.40    347.83 o
  -6   8 -28      278.31      357.40    193.30 o
  -4   8 -28      577.04      535.31    201.60 o
  -2   8 -28      917.96      589.55    183.39 o
   0   8 -28      283.23      318.60    163.20 o
   2   8 -28     1254.45     1293.58    221.51 o
   4   8 -28      792.07      683.79    222.47 o
   6   8 -28      373.57      250.34    179.16 o
   8   8 -28      780.55      520.74    197.47 o
  -7   9 -28      871.73      837.33    223.37 o
  -5   9 -28      957.09      907.81    219.56 o
  -3   9 -28     1113.45      992.34    204.75 o
  -1   9 -28     1114.42     1042.76    221.22 o
   1   9 -28      639.60      672.94    191.94 o
   3   9 -28     1147.61     1498.21    357.27 o
   5   9 -28      938.22     1080.40    245.31 o
   7   9 -28      279.44      517.03    207.61 o
  -4  10 -28      561.93      541.07    187.73 o
  -2  10 -28      177.92      163.73    160.62 o
   0  10 -28     1810.90     1408.55    225.67 o
   2  10 -28      243.05      -56.58    185.93 o
   4  10 -28      585.27      504.49    191.64 o
 -13   1 -27      364.96      418.59    212.21 o
 -11   1 -27     1651.86     1494.12    238.48 o
  -9   1 -27     1509.67     1954.62    501.79 o
  -7   1 -27     3923.02     3607.28    299.33 o
  -5   1 -27     2060.89     1903.88    171.30 o
  -3   1 -27     1779.29     1783.90    166.47 o
  -1   1 -27     4923.91     5213.97    245.27 o
   1   1 -27     4115.39     4167.42    265.37 o
   3   1 -27     1813.76     1690.06    246.74 o
   5   1 -27     1146.78      983.97    205.29 o
   7   1 -27     1415.20     1146.66    202.38 o
   9   1 -27     2608.15     2482.79    274.71 o
  11   1 -27     1109.27     1424.80    214.33 o
  13   1 -27      706.16      662.75    192.01 o
 -14   2 -27      240.15      302.04    206.50 o
 -12   2 -27       64.47      406.52    227.82 o
 -10   2 -27     1320.87     1687.73    260.49 o
  -8   2 -27      646.51      587.70    195.04 o
  -6   2 -27      987.30      925.23    193.81 o
  -4   2 -27     1064.99      988.96    136.77 o
  -2   2 -27      523.41      601.88    120.91 o
   0   2 -27      448.12      856.73    232.92 o
   2   2 -27      147.75      303.64    168.28 o
   4   2 -27     1034.91     1002.50    207.89 o
   6   2 -27      937.43      793.03    205.17 o
   8   2 -27      971.89     1084.56    222.08 o
  10   2 -27     1391.47     1508.10    240.65 o
  12   2 -27      236.10      200.48    162.45 o
  14   2 -27      272.23      150.78    180.30 o
 -13   3 -27      140.98      188.01    195.15 o
 -11   3 -27      969.42      865.74    243.27 o
  -9   3 -27     3266.39     3514.70    302.97 o
  -7   3 -27      299.41      425.03    199.58 o
  -5   3 -27     2464.03     2433.64    196.30 o
  -3   3 -27     1587.42     1726.72    181.07 o
  -1   3 -27     4319.39     4444.94    242.13 o
   1   3 -27     2486.96     2440.83    191.48 o
   3   3 -27     2709.73     2597.17    198.60 o
   5   3 -27     1747.49     1578.73    195.96 o
   7   3 -27      636.89      663.49    179.69 o
   9   3 -27     1575.32     1499.88    229.96 o
  11   3 -27     1034.96     1243.09    352.66 o
  13   3 -27      101.50      271.95    306.17 o
 -12   4 -27     1364.16     1426.19    274.05 o
 -10   4 -27     1035.27      941.58    218.22 o
  -8   4 -27     3098.54     3586.93    469.78 o
  -6   4 -27     1237.05     1008.85    160.98 o
  -4   4 -27     1014.90      829.02    150.67 o
  -2   4 -27      797.56      770.22    137.64 o
   0   4 -27      481.85      501.93    118.95 o
   2   4 -27      698.58      749.48    140.51 o
   4   4 -27     1090.86     1164.10    163.59 o
   6   4 -27     1595.71     1670.37    176.87 o
   8   4 -27     3402.32     3812.02    321.78 o
  10   4 -27     1444.49     1839.49    264.59 o
  12   4 -27     1411.65     1287.33    233.05 o
 -11   5 -27     1900.03     1667.68    257.38 o
  -9   5 -27      409.07      602.60    306.39 o
  -7   5 -27     3756.51     3623.58    319.55 o
  -5   5 -27     1721.91     1581.77    172.14 o
  -3   5 -27     1445.52     1516.80    171.23 o
  -1   5 -27     3230.40     3154.85    329.95 o
   1   5 -27     4333.38     4538.42    372.88 o
   3   5 -27      740.71      866.49    201.15 o
   5   5 -27      750.84      635.93    194.12 o
   7   5 -27     1338.60     1202.65    208.30 o
   9   5 -27      828.86     1157.65    311.65 o
  11   5 -27      691.24      697.02    284.24 o
 -12   6 -27      624.32     1013.83    253.04 o
 -10   6 -27     2305.09     2593.05    302.55 o
  -8   6 -27     1359.37     1101.13    221.94 o
  -6   6 -27     3274.97     3014.32    224.70 o
  -4   6 -27      499.04      393.42    125.77 o
  -2   6 -27     1179.49     1197.93    212.89 o
   0   6 -27     2462.29     2558.81    252.87 o
   2   6 -27      555.27      529.92    182.23 o
   4   6 -27      710.12      723.40    190.54 o
   6   6 -27     4484.12     4512.59    351.71 o
   8   6 -27     1599.74     1673.28    247.71 o
  10   6 -27     2111.91     2291.64    280.31 o
  12   6 -27      682.31      505.87    238.90 o
 -11   7 -27      480.54      311.70    215.48 o
  -9   7 -27      961.70      969.38    356.61 o
  -7   7 -27      537.06      486.45    195.73 o
  -5   7 -27      367.04      296.14    175.29 o
  -3   7 -27      946.33      834.05    284.45 o
  -1   7 -27     1545.52     1421.51    327.22 o
   1   7 -27      531.43      581.06    176.61 o
   3   7 -27     1698.66     1238.06    275.68 o
   5   7 -27      147.24      229.97    167.36 o
   7   7 -27     1407.61     1101.78    221.08 o
   9   7 -27      307.61      356.31    275.47 o
  11   7 -27      751.48      763.67    237.53 o
  -8   8 -27      745.91      765.56    250.90 o
  -6   8 -27      991.62     1204.51    226.86 o
  -4   8 -27      857.29      763.46    183.85 o
  -2   8 -27      397.13      303.03    179.56 o
   0   8 -27      693.86      528.40    192.30 o
   2   8 -27      451.61      425.82    158.12 o
   4   8 -27      880.52     1068.70    239.94 o
   6   8 -27     1360.52     1238.50    213.69 o
   8   8 -27     1170.57     1247.60    219.02 o
  10   8 -27      882.45     1165.01    262.55 o
  -7   9 -27      178.52       47.30    183.37 o
  -5   9 -27     1639.63     1837.25    237.86 o
  -3   9 -27     1189.37     1162.38    211.65 o
  -1   9 -27     1087.69     1263.22    230.16 o
   1   9 -27     1754.25     1700.51    325.47 o
   3   9 -27     1504.49     1646.93    260.98 o
   5   9 -27      697.13      600.19    215.53 o
   7   9 -27       57.73      -22.24    202.38 o
  -6  10 -27     1291.04     1202.07    236.79 o
  -4  10 -27     1549.41     1718.21    272.83 o
  -2  10 -27      658.46      681.20    190.69 o
   0  10 -27      153.51      137.87    186.07 o
   2  10 -27      776.10      684.81    220.82 o
   4  10 -27     1686.21     1783.88    271.54 o
   6  10 -27     1581.11     1794.65    417.58 o
  -1  11 -27      900.53      748.92    379.63 o
   1  11 -27      296.63      492.48    301.56 o
 -14   0 -26       65.45      -82.46    300.90 o
 -12   0 -26     6415.49     7230.00    625.93 o
 -10   0 -26       32.26      163.17    293.89 o
  -8   0 -26    14698.51    16871.60    830.77 o
  -6   0 -26       10.10      176.33    247.39 o
  -4   0 -26      890.30      684.43    166.62 o
  -2   0 -26     1642.71     1659.79    260.55 o
   0   0 -26     2062.53     2278.70    319.32 o
   2   0 -26     1621.35     1701.90    303.97 o
   4   0 -26     1543.69     1784.36    321.52 o
   6   0 -26       26.57     -170.63    234.23 o
   8   0 -26    17987.60    18666.04    768.48 o
  10   0 -26       61.62      171.07    203.09 o
  12   0 -26     5444.59     5986.03    481.62 o
  14   0 -26      178.39      235.11    290.82 o
 -13   1 -26      635.74      689.51    222.24 o
 -11   1 -26      854.44     1292.12    264.94 o
  -9   1 -26     2763.58     2790.66    278.40 o
  -7   1 -26     3394.67     3533.92    293.00 o
  -5   1 -26     1392.35     1367.22    184.14 o
  -3   1 -26      561.70      526.67    118.12 o
  -1   1 -26     3415.25     3660.01    205.19 o
   1   1 -26     3162.09     3589.04    249.67 o
   3   1 -26     1858.40     1935.40    202.85 o
   5   1 -26     3182.20     2743.77    241.53 o
   7   1 -26     2065.88     1848.99    221.22 o
   9   1 -26     1805.33     1989.16    245.24 o
  11   1 -26     1046.58     1141.36    201.61 o
  13   1 -26     1354.83     1137.08    289.28 o
 -14   2 -26      516.60      624.18    247.31 o
 -12   2 -26      447.72      404.39    179.42 o
 -10   2 -26    10367.55    11737.78    909.29 o
  -8   2 -26      503.82      438.52    175.91 o
  -6   2 -26     2461.75     2577.14    239.76 o
  -4   2 -26     1005.79     1004.18    131.56 o
  -2   2 -26     1233.71     1070.31    139.77 o
   0   2 -26     4488.45     4375.87    220.89 o
   2   2 -26     2240.09     2555.86    236.64 o
   4   2 -26      833.23      534.51    147.67 o
   6   2 -26     5451.57     5324.54    309.23 o
   8   2 -26      780.81      631.12    205.22 o
  10   2 -26    10753.15    11247.84    439.65 o
  12   2 -26      281.12      208.66    164.17 o
  14   2 -26      245.31      216.96    200.69 o
 -13   3 -26      571.66      842.44    269.32 o
 -11   3 -26     1071.80      842.53    215.14 o
  -9   3 -26      799.01     1235.48    281.17 o
  -7   3 -26     1195.37     1246.15    207.47 o
  -5   3 -26     5623.75     5415.56    249.81 o
  -3   3 -26     3485.44     3179.48    240.83 o
  -1   3 -26     2209.94     2296.78    219.72 o
   1   3 -26     1715.44     2074.59    176.27 o
   3   3 -26     1389.75     1452.87    163.19 o
   5   3 -26     4633.04     4506.98    556.84 o
   7   3 -26     2357.02     2300.27    253.09 o
   9   3 -26     1096.21     1190.23    201.16 o
  11   3 -26     2050.12     1738.94    230.47 o
  13   3 -26      304.44      267.12    322.83 o
 -12   4 -26     1488.26     2088.95    298.72 o
 -10   4 -26      863.10      686.14    187.03 o
  -8   4 -26     4519.86     4551.94    332.86 o
  -6   4 -26      653.55      315.08    132.98 o
  -4   4 -26      445.17      372.29    130.91 o
  -2   4 -26      270.71      240.68    122.18 o
   0   4 -26      836.78      871.50    134.89 o
   2   4 -26      470.81      489.75    118.88 o
   4   4 -26     1175.18     1527.32    166.94 o
   6   4 -26      360.65      504.83    151.56 o
   8   4 -26     5748.02     5594.42    365.82 o
  10   4 -26     1119.12     1097.36    216.15 o
  12   4 -26     1754.27     1786.57    281.79 o
 -13   5 -26      662.93      775.81    366.04 o
 -11   5 -26      690.88      803.38    237.11 o
  -9   5 -26     1556.47     1881.32    258.85 o
  -7   5 -26     3387.26     3488.37    226.77 o
  -5   5 -26     2483.10     2367.74    206.88 o
  -3   5 -26     2125.77     1764.41    173.41 o
  -1   5 -26     5192.23     5029.78    397.32 o
   1   5 -26     3688.56     4121.83    307.79 o
   3   5 -26     2241.50     2515.91    256.62 o
   5   5 -26     2449.39     2425.17    275.24 o
   7   5 -26     2804.60     2716.58    277.41 o
   9   5 -26      620.18      829.74    230.20 o
  11   5 -26     1088.14     1346.73    269.42 o
  13   5 -26     1006.02     1185.97    277.63 o
 -12   6 -26      109.85      160.86    176.28 o
 -10   6 -26      717.89      958.35    196.25 o
  -8   6 -26      152.52      158.29    133.39 o
  -6   6 -26      932.20      707.66    151.93 o
  -4   6 -26      674.00      676.94    140.74 o
  -2   6 -26     3879.88     3536.37    284.02 o
   0   6 -26     1097.45     1214.40    198.21 o
   2   6 -26     6860.29     5963.57    356.52 o
   4   6 -26     1018.51     1144.20    207.95 o
   6   6 -26     1422.21     1461.00    214.49 o
   8   6 -26      185.21      242.70    202.40 o
  10   6 -26      972.37     1391.03    225.13 o
  12   6 -26      150.90      185.18    228.53 o
 -11   7 -26      645.84      814.05    207.64 o
  -9   7 -26      860.25      941.95    200.59 o
  -7   7 -26     1853.05     1772.68    244.07 o
  -5   7 -26      656.74      699.45    172.97 o
  -3   7 -26     2665.01     2645.36    366.92 o
  -1   7 -26     1262.98     1252.66    224.07 o
   1   7 -26     1227.27     1186.98    325.47 o
   3   7 -26     1513.93     1579.49    228.61 o
   5   7 -26      280.06      143.63    163.77 o
   7   7 -26      621.76      550.01    173.22 o
   9   7 -26     1413.54     1122.73    224.48 o
  11   7 -26      555.65      834.16    242.78 o
 -10   8 -26       67.22       51.32    285.12 o
  -8   8 -26      477.22      206.80    186.21 o
  -6   8 -26      651.07      459.39    191.19 o
  -4   8 -26      573.59      393.16    163.12 o
  -2   8 -26       31.03       33.38    185.98 o
   0   8 -26     2009.25     2060.90    234.58 o
   2   8 -26       32.88      -35.20    146.69 o
   4   8 -26      668.93      747.22    182.01 o
   6   8 -26      376.54      260.36    170.77 o
   8   8 -26      585.66      696.72    199.63 o
  10   8 -26      159.59      189.15    202.63 o
  -9   9 -26      407.17      607.95    313.62 o
  -7   9 -26      448.64      411.60    198.77 o
  -5   9 -26     1161.99     1149.21    323.27 o
  -3   9 -26      160.81      246.48    180.14 o
  -1   9 -26     2722.78     2358.75    263.18 o
   1   9 -26     3311.01     3305.13    292.12 o
   3   9 -26       92.22       57.90    159.35 o
   5   9 -26      768.90      794.64    185.82 o
   7   9 -26      783.90      784.57    229.20 o
   9   9 -26      134.42      276.36    194.51 o
  -6  10 -26      504.98      542.29    205.40 o
  -4  10 -26      201.12      262.04    190.46 o
  -2  10 -26     1343.66     1471.54    237.82 o
   0  10 -26       13.12       40.65    132.28 o
   2  10 -26     1272.40     1461.82    228.31 o
   4  10 -26       75.88      174.92    196.23 o
   6  10 -26      492.07      450.32    189.21 o
  -3  11 -26     1032.25     1156.68    355.30 o
  -1  11 -26      434.91      227.31    184.44 o
   1  11 -26      328.90      295.67    167.86 o
   3  11 -26      703.01      907.83    231.61 o
 -15   1 -25      330.91      211.00    205.81 o
 -13   1 -25     1169.88      954.37    251.82 o
 -11   1 -25      733.38      921.15    206.64 o
  -9   1 -25     4240.62     4277.80    347.29 o
  -7   1 -25     3024.74     3037.14    269.08 o
  -5   1 -25     6250.15     5940.48    246.96 o
  -3   1 -25     2143.21     2113.55    168.86 o
  -1   1 -25     2780.28     2950.98    185.22 o
   1   1 -25     1205.50     1375.50    176.95 o
   3   1 -25      754.82      826.56    168.22 o
   5   1 -25     1890.85     1976.73    226.89 o
   7   1 -25     1800.19     1632.88    210.06 o
   9   1 -25     4085.76     4146.70    332.27 o
  11   1 -25     2150.27     2386.08    252.87 o
  13   1 -25     1204.25     1239.79    220.19 o
  15   1 -25      723.94      520.98    228.57 o
 -14   2 -25      354.07      396.00    197.77 o
 -12   2 -25      551.34      594.55    229.47 o
 -10   2 -25     1067.84     1284.29    214.50 o
  -8   2 -25      485.65     1089.46    229.47 o
  -6   2 -25      259.87      204.91    134.17 o
  -4   2 -25      539.09      390.55    118.27 o
  -2   2 -25      414.81      295.55     99.57 o
   0   2 -25      580.97      976.91    140.19 o
   2   2 -25      335.65      358.73    140.60 o
   4   2 -25      574.79      712.34    184.78 o
   6   2 -25      274.93       61.11    147.92 o
   8   2 -25      525.92      648.50    174.84 o
  10   2 -25     1206.00     1288.38    199.72 o
  12   2 -25      563.39      448.88    171.98 o
  14   2 -25      224.96      237.31    202.42 o
 -13   3 -25     1183.89     1306.65    272.18 o
 -11   3 -25     1242.53     1212.15    227.92 o
  -9   3 -25     1336.25     1523.88    229.53 o
  -7   3 -25     5529.09     5349.57    333.87 o
  -5   3 -25     1309.10     1436.57    153.66 o
  -3   3 -25     2634.66     2641.99    185.78 o
  -1   3 -25     5684.44     5561.98    244.97 o
   1   3 -25     1644.23     1790.93    169.25 o
   3   3 -25     2076.45     2015.43    169.79 o
   5   3 -25     2296.30     2285.72    221.74 o
   7   3 -25     1949.45     1956.98    230.16 o
   9   3 -25     2847.06     3003.99    262.52 o
  11   3 -25     1801.48     1846.23    217.77 o
  13   3 -25     4206.46     4198.16    480.74 o
 -14   4 -25      339.72      140.26    223.29 o
 -12   4 -25      353.65      433.61    194.53 o
 -10   4 -25      573.12     1034.25    234.83 o
  -8   4 -25     2047.19     2233.28    248.17 o
  -6   4 -25     2482.49     2287.08    190.28 o
  -4   4 -25     5304.37     5055.89    355.91 o
  -2   4 -25     2118.67     1862.79    274.88 o
   0   4 -25     1785.13     1644.66    155.58 o
   2   4 -25     1653.79     1534.21    157.61 o
   4   4 -25     4760.41     4201.41    270.22 o
   6   4 -25     3212.36     3681.68    304.73 o
   8   4 -25     2643.55     2866.00    615.19 o
  10   4 -25      614.12     1364.65    469.11 o
  12   4 -25      172.44       96.37    210.44 o
  14   4 -25      417.49      535.42    349.81 o
 -13   5 -25      174.85      201.42    224.08 o
 -11   5 -25      580.15      671.36    186.73 o
  -9   5 -25     1979.25     1923.60    269.76 o
  -7   5 -25     1028.41     1161.14    165.14 o
  -5   5 -25      783.86      814.21    142.11 o
  -3   5 -25     1696.68     1696.21    159.60 o
  -1   5 -25     3533.53     3364.18    212.49 o
   1   5 -25     1976.06     1965.01    164.94 o
   3   5 -25     3457.17     3231.24    287.63 o
   5   5 -25     1722.57     1841.79    222.64 o
   7   5 -25     1366.66     1437.85    210.66 o
   9   5 -25     1494.19     1407.78    328.54 o
  11   5 -25     1868.57     1914.76    264.02 o
  13   5 -25      127.22      177.04    226.17 o
 -12   6 -25     2370.41     2513.48    310.18 o
 -10   6 -25     3674.25     3836.25    331.63 o
  -8   6 -25      963.49     1047.72    209.94 o
  -6   6 -25       99.49        9.14    120.30 o
  -4   6 -25      738.00      894.58    145.74 o
  -2   6 -25     1449.52     1330.96    195.80 o
   0   6 -25      630.95      517.65    162.07 o
   2   6 -25     2113.47     2387.16    321.95 o
   4   6 -25      550.99      400.21    153.04 o
   6   6 -25      269.27      225.46    165.89 o
   8   6 -25     1412.26     1269.75    209.79 o
  10   6 -25     3820.93     3736.19    326.10 o
  12   6 -25     2829.65     2810.74    305.61 o
 -11   7 -25      518.99      548.03    307.27 o
  -9   7 -25     1145.89     1394.93    230.76 o
  -7   7 -25     1365.87     1405.08    225.68 o
  -5   7 -25      690.58      556.71    158.34 o
  -3   7 -25     1793.35     1427.56    189.33 o
  -1   7 -25     1405.13     1247.83    185.57 o
   1   7 -25     2624.66     2858.11    267.07 o
   3   7 -25     4276.24     3968.04    367.58 o
   5   7 -25      251.40      306.13    191.67 o
   7   7 -25      964.80      872.38    199.81 o
   9   7 -25      775.98      957.85    257.70 o
  11   7 -25      750.76      802.96    236.16 o
 -10   8 -25      888.15      545.66    317.57 o
  -8   8 -25     1583.46     1652.82    297.83 o
  -6   8 -25      943.07      845.21    189.49 o
  -4   8 -25     1668.95     1600.41    231.38 o
  -2   8 -25      267.00      156.20    165.61 o
   0   8 -25      504.31      648.82    171.23 o
   2   8 -25      724.57      716.27    185.14 o
   4   8 -25     1818.68     2122.27    250.57 o
   6   8 -25     1634.42     1593.49    253.01 o
   8   8 -25     1731.49     1696.93    243.68 o
  10   8 -25     1080.67      977.01    219.94 o
  -9   9 -25      281.18      282.92    269.76 o
  -7   9 -25     1117.74      864.40    213.66 o
  -5   9 -25      761.96     1120.86    217.55 o
  -3   9 -25     2152.19     2060.07    229.50 o
  -1   9 -25     1892.54     1707.59    235.88 o
   1   9 -25      703.90      755.59    241.91 o
   3   9 -25     1263.71     1277.03    236.06 o
   5   9 -25     2621.25     2682.57    292.94 o
   7   9 -25      372.86      448.28    169.10 o
   9   9 -25      116.92       48.00    204.97 o
  -8  10 -25      360.34      569.79    318.00 o
  -6  10 -25     1671.67     1699.88    238.12 o
  -4  10 -25      328.41      396.06    193.03 o
  -2  10 -25      505.99      445.30    168.92 o
   0  10 -25      731.95      586.89    292.13 o
   2  10 -25      916.58     1102.62    231.16 o
   4  10 -25      601.28      574.66    190.00 o
   6  10 -25     1668.43     1825.05    271.57 o
   8  10 -25      523.78      582.20    208.73 o
  -5  11 -25      818.73     1052.28    285.99 o
  -3  11 -25      601.26      588.21    251.77 o
  -1  11 -25      665.83      793.24    208.73 o
   1  11 -25      901.85      820.20    214.34 o
   3  11 -25     1572.93     1208.24    219.60 o
   5  11 -25      376.49      439.17    175.69 o
 -14   0 -24      448.61        7.45    219.32 o
 -12   0 -24     1117.78     1286.95    320.64 o
 -10   0 -24    28636.40    31572.39   1155.36 o
  -8   0 -24     3998.35     4458.27    440.83 o
  -6   0 -24     2977.54     3369.14    357.05 o
  -4   0 -24     1453.80     1347.12    168.20 o
  -2   0 -24     2080.21     1743.57    279.85 o
   0   0 -24      152.77       35.97    137.29 o
   2   0 -24     3055.27     3139.30    321.95 o
   4   0 -24      655.69     1077.28    263.18 o
   6   0 -24     5910.86     5752.24    438.63 o
   8   0 -24     1861.79     1408.89    293.45 o
  10   0 -24    30608.52    30997.78    953.59 o
  12   0 -24     1007.78     1170.71    269.76 o
  14   0 -24      331.82      257.04    215.37 o
 -15   1 -24      263.58      399.40    235.34 o
 -13   1 -24      627.29      729.43    220.61 o
 -11   1 -24     2620.45     2967.93    319.33 o
  -9   1 -24     4286.46     5031.46    350.82 o
  -7   1 -24     1832.12     1813.89    222.39 o
  -5   1 -24     1148.34     1397.20    117.85 o
  -3   1 -24     2682.66     2739.54    179.69 o
  -1   1 -24     2180.80     2504.82    199.69 o
   1   1 -24     2106.87     2274.48    202.66 o
   3   1 -24     1552.50     1546.60    202.53 o
   5   1 -24     3302.16     3191.65    232.23 o
   7   1 -24     1191.56     1093.56    204.39 o
   9   1 -24     3548.87     3845.80    265.73 o
  11   1 -24     3520.25     3366.84    282.17 o
  13   1 -24     1539.30     1575.74    210.78 o
  15   1 -24      151.53       14.31    201.29 o
 -14   2 -24      161.70       37.00    182.68 o
 -12   2 -24     4984.77     5683.69    394.28 o
 -10   2 -24       77.44      302.55    206.82 o
  -8   2 -24    14905.03    15997.42    548.47 o
  -6   2 -24      448.06      431.78    114.27 o
  -4   2 -24     1417.46     1296.23    144.76 o
  -2   2 -24      248.63      169.33    105.95 o
   0   2 -24     6527.15     6003.47    240.03 o
   2   2 -24      524.79      283.84    206.37 o
   4   2 -24     3718.20     4060.62    262.50 o
   6   2 -24      456.79      383.86    175.42 o
   8   2 -24    17976.37    18418.40    836.26 o
  10   2 -24       44.10      -75.13    142.23 o
  12   2 -24     3958.41     5063.44    414.07 o
  14   2 -24      197.94      269.11    196.58 o
 -15   3 -24      507.37      541.96    304.42 o
 -13   3 -24     1644.49     1822.04    272.33 o
 -11   3 -24      786.40      836.47    293.00 o
  -9   3 -24     3586.08     3370.88    282.76 o
  -7   3 -24     4669.58     4682.58    319.43 o
  -5   3 -24     1625.11     1774.16    158.47 o
  -3   3 -24     3817.15     3695.37    203.75 o
  -1   3 -24     4112.89     4300.69    213.51 o
   1   3 -24     5422.12     5320.57    382.41 o
   3   3 -24     1519.03     1362.76    153.72 o
   5   3 -24     1194.11     1177.92    187.64 o
   7   3 -24     5377.37     4915.70    284.14 o
   9   3 -24     1960.78     2227.25    240.91 o
  11   3 -24     2085.31     2172.22    226.28 o
  13   3 -24     1386.49     1787.87    338.18 o
  15   3 -24      939.62     1048.33    358.36 o
 -14   4 -24      432.64      258.67    193.57 o
 -12   4 -24       54.21      -75.99    162.00 o
 -10   4 -24     9000.28     9754.56    468.10 o
  -8   4 -24      691.99      765.29    202.41 o
  -6   4 -24      606.33      627.03    126.03 o
  -4   4 -24      974.09     1146.01    141.14 o
  -2   4 -24     4134.70     3444.62    200.02 o
   0   4 -24     3112.33     3191.51    278.52 o
   2   4 -24     7765.29     7801.58    382.11 o
   4   4 -24     1260.83     1294.40    148.08 o
   6   4 -24     1019.64     1246.98    169.13 o
   8   4 -24      397.30      413.41    170.06 o
  10   4 -24     9303.29     9585.05    939.55 o
  12   4 -24      146.21      343.46    169.03 o
  14   4 -24      227.00      392.63    196.41 o
 -13   5 -24      184.19      187.89    188.39 o
 -11   5 -24     1192.52     1002.98    215.52 o
  -9   5 -24     3112.14     2791.02    338.18 o
  -7   5 -24     2153.02     2230.09    184.85 o
  -5   5 -24      707.81      920.34    145.96 o
  -3   5 -24     3743.56     3590.11    209.38 o
  -1   5 -24     2286.88     2389.32    165.91 o
   1   5 -24     1543.10     1724.23    160.34 o
   3   5 -24     4002.12     3743.17    280.68 o
   5   5 -24     1153.02     1154.66    206.31 o
   7   5 -24      902.90      807.82    215.92 o
   9   5 -24     2610.46     2642.64    350.90 o
  11   5 -24      932.22     1091.41    225.42 o
  13   5 -24      374.34      371.10    200.81 o
 -12   6 -24      212.53      217.90    178.50 o
 -10   6 -24       31.35      266.93    171.45 o
  -8   6 -24     1757.09     2122.37    233.29 o
  -6   6 -24      257.84      206.86    112.24 o
  -4   6 -24     4731.52     4129.70    322.26 o
  -2   6 -24     1578.02     1508.01    149.96 o
   0   6 -24      917.49      816.96    174.45 o
   2   6 -24     1306.99     1097.00    196.24 o
   4   6 -24     5678.32     5934.41    346.72 o
   6   6 -24      285.11      256.33    168.18 o
   8   6 -24     1945.05     2060.79    247.56 o
  10   6 -24      111.68      206.40    152.42 o
  12   6 -24      174.51       92.13    211.85 o
 -11   7 -24      336.48      143.83    166.73 o
  -9   7 -24      418.01      469.17    188.92 o
  -7   7 -24     2741.34     2708.79    253.94 o
  -5   7 -24      602.29      645.11    161.94 o
  -3   7 -24      304.45      329.98    165.71 o
  -1   7 -24     4747.32     4481.54    403.10 o
   1   7 -24     2977.85     3196.76    284.55 o
   3   7 -24      331.55      501.94    192.99 o
   5   7 -24     1357.90     1133.91    227.21 o
   7   7 -24     2110.01     2067.88    246.52 o
   9   7 -24      805.65      591.36    188.34 o
  11   7 -24      354.68      406.44    192.13 o
 -10   8 -24       55.00      359.68    294.32 o
  -8   8 -24      260.46      364.07    260.99 o
  -6   8 -24      168.48      102.20    162.50 o
  -4   8 -24     1388.43     1344.88    201.51 o
  -2   8 -24     2361.66     2191.14    281.60 o
   0   8 -24       32.28       35.57    161.46 o
   2   8 -24     2486.48     2009.38    499.82 o
   4   8 -24     1093.61      840.52    212.91 o
   6   8 -24       79.44       47.85    161.56 o
   8   8 -24      126.82      364.25    204.43 o
  10   8 -24      156.17      145.44    170.25 o
  -9   9 -24      483.71      518.26    271.95 o
  -7   9 -24      482.58      301.34    253.97 o
  -5   9 -24     1367.61     1182.19    216.39 o
  -3   9 -24     3940.63     3573.99    324.80 o
  -1   9 -24     1083.86     1363.69    219.75 o
   1   9 -24      499.01      427.74    189.52 o
   3   9 -24     2616.36     2292.22    266.67 o
   5   9 -24      623.03      718.25    293.22 o
   7   9 -24      775.25      739.11    221.68 o
   9   9 -24      782.24      671.56    230.10 o
  -8  10 -24      422.64      167.12    279.85 o
  -6  10 -24       52.89       69.08    173.07 o
  -4  10 -24     2196.64     1991.94    240.62 o
  -2  10 -24       14.86      140.90    169.49 o
   0  10 -24     1979.71     1794.03    232.06 o
   2  10 -24       30.80       76.76    189.49 o
   4  10 -24     1992.37     2141.11    271.08 o
   6  10 -24      107.17      255.29    157.40 o
   8  10 -24      411.24      540.61    195.07 o
  -5  11 -24      863.20     1131.23    340.38 o
  -3  11 -24      309.13      301.34    280.29 o
  -1  11 -24     1046.01      958.15    198.63 o
   1  11 -24      575.60      507.07    177.16 o
   3  11 -24       94.62      149.19    192.56 o
   5  11 -24      723.71      790.23    222.52 o
  -2  12 -24      585.82      446.96    296.08 o
   0  12 -24       21.82      -57.03    262.30 o
   2  12 -24      351.77      381.17    243.88 o
 -15   1 -23      168.37      105.63    216.66 o
 -13   1 -23      610.66      613.69    201.36 o
 -11   1 -23     3077.35     3497.58    332.79 o
  -9   1 -23     4990.06     5464.09    355.21 o
  -7   1 -23     6484.06     6098.02    473.94 o
  -5   1 -23     3836.50     3599.08    160.83 o
  -3   1 -23     2238.58     2363.97    161.02 o
  -1   1 -23     3277.40     3787.27    247.43 o
   1   1 -23     2404.57     2644.02    210.43 o
   3   1 -23     1510.93     1562.06    176.25 o
   5   1 -23     1555.43     1404.66    196.94 o
   7   1 -23     2178.11     2016.40    202.30 o
   9   1 -23     4136.72     4108.85    272.61 o
  11   1 -23     4404.93     4311.75    303.22 o
  13   1 -23     2101.73     1873.01    215.49 o
  15   1 -23       95.40       25.99    201.71 o
 -14   2 -23      295.55      195.33    212.41 o
 -12   2 -23     1391.81     1530.77    395.21 o
 -10   2 -23      173.56      506.46    186.42 o
  -8   2 -23      696.89     1370.92    236.42 o
  -6   2 -23     2409.88     2215.95    169.09 o
  -4   2 -23      390.48      591.20    108.43 o
  -2   2 -23      592.30      681.36    108.08 o
   0   2 -23       76.87      187.22    110.40 o
   2   2 -23      583.97      860.66    167.60 o
   4   2 -23      781.00      949.99    178.72 o
   6   2 -23     2992.76     2992.83    240.46 o
   8   2 -23     1144.84     1158.22    185.64 o
  10   2 -23      104.03      229.30    151.06 o
  12   2 -23      914.86      954.01    207.58 o
  14   2 -23      262.08      177.89    191.54 o
 -15   3 -23      976.20      820.87    250.02 o
 -13   3 -23      216.47      119.89    177.62 o
 -11   3 -23      531.60      666.62    222.74 o
  -9   3 -23     3367.79     3480.72    302.56 o
  -7   3 -23     1818.44     2006.95    168.08 o
  -5   3 -23     8893.24     8534.78    286.45 o
  -3   3 -23      765.74      794.97    120.55 o
  -1   3 -23      949.77     1137.40    130.11 o
   1   3 -23     2685.14     2848.14    306.72 o
   3   3 -23     2153.35     2375.22    174.09 o
   5   3 -23     3470.77     3510.19    235.79 o
   7   3 -23     1788.81     1617.22    188.24 o
   9   3 -23     1546.77     1427.32    228.09 o
  11   3 -23     1031.32      963.98    196.96 o
  13   3 -23      228.57      343.05    170.28 o
  15   3 -23     1166.82     1076.40    300.02 o
 -14   4 -23     3184.19     3201.44    327.38 o
 -12   4 -23      189.71      349.04    306.17 o
 -10   4 -23     4122.59     4497.06    341.74 o
  -8   4 -23      142.92      306.41    157.79 o
  -6   4 -23     7635.48     7644.97    284.13 o
  -4   4 -23     3362.81     2882.29    178.38 o
  -2   4 -23      371.83      308.67     93.18 o
   0   4 -23      501.71      746.60    120.11 o
   2   4 -23      806.43     1150.49    138.26 o
   4   4 -23     4694.17     4887.62    232.47 o
   6   4 -23     8286.80     8488.48    635.84 o
   8   4 -23      247.62      497.70    144.87 o
  10   4 -23     4877.92     4854.63    425.26 o
  12   4 -23      189.31      218.44    230.29 o
  14   4 -23     3683.83     4231.09    367.98 o
 -13   5 -23      999.05      906.11    246.83 o
 -11   5 -23      669.36      675.97    187.13 o
  -9   5 -23      671.85      732.52    201.82 o
  -7   5 -23     3661.25     3417.36    219.27 o
  -5   5 -23      571.10      539.40    127.55 o
  -3   5 -23     5671.11     5281.48    243.66 o
  -1   5 -23     3130.78     3006.29    185.49 o
   1   5 -23     2288.65     2787.27    194.74 o
   3   5 -23     1646.67     1463.02    151.46 o
   5   5 -23      480.16      461.38    152.68 o
   7   5 -23     1101.22     1259.06    219.89 o
   9   5 -23     1186.51     1285.63    221.39 o
  11   5 -23      623.14      581.28    198.95 o
  13   5 -23     2444.06     2516.30    295.73 o
 -14   6 -23      312.39      214.11    166.19 o
 -12   6 -23     2043.24     2204.25    272.00 o
 -10   6 -23     1352.23     1173.69    228.44 o
  -8   6 -23     2841.10     2844.20    206.64 o
  -6   6 -23     2762.61     2500.77    192.31 o
  -4   6 -23     4980.65     5001.62    235.93 o
  -2   6 -23      208.04      244.03    111.73 o
   0   6 -23      393.81      358.48    168.27 o
   2   6 -23      485.67      501.72    183.79 o
   4   6 -23     5526.48     5011.08    331.54 o
   6   6 -23     3111.03     3389.73    292.48 o
   8   6 -23     3402.43     3857.44    311.24 o
  10   6 -23     2086.03     1870.98    231.21 o
  12   6 -23     1550.64     1909.29    421.75 o
  14   6 -23      105.87       53.39    181.75 o
 -13   7 -23      153.46      209.80    175.23 o
 -11   7 -23      643.93      514.01    204.23 o
  -9   7 -23     1590.42     1713.77    233.50 o
  -7   7 -23      198.32      211.86    126.70 o
  -5   7 -23     1736.13     1635.99    205.61 o
  -3   7 -23     2622.16     2776.29    253.05 o
  -1   7 -23     3108.54     2908.10    249.33 o
   1   7 -23     1395.63     1189.84    211.20 o
   3   7 -23     2010.47     2081.68    232.54 o
   5   7 -23     1120.72     1121.49    199.84 o
   7   7 -23      601.64      496.22    237.96 o
   9   7 -23     1131.13     1019.22    205.83 o
  11   7 -23      620.96      712.30    225.65 o
  13   7 -23      395.53      316.24    222.22 o
 -12   8 -23      427.91      743.48    342.13 o
 -10   8 -23     1873.76     2074.30    395.21 o
  -8   8 -23      540.16      501.79    169.87 o
  -6   8 -23     1646.81     1756.56    217.46 o
  -4   8 -23      189.18      151.17    159.57 o
  -2   8 -23     1850.09     1839.73    244.32 o
   0   8 -23      248.05      230.49    150.18 o
   2   8 -23     1826.61     1615.31    216.95 o
   4   8 -23      630.56      546.78    193.22 o
   6   8 -23     1478.97     1813.20    238.98 o
   8   8 -23      662.58      739.77    185.16 o
  10   8 -23     2082.04     2401.59    382.27 o
  12   8 -23      414.86      491.44    214.27 o
  -9   9 -23       93.49      102.06    149.96 o
  -7   9 -23      944.77     1088.06    199.02 o
  -5   9 -23      480.31      426.45    174.47 o
  -3   9 -23     1549.73     1656.57    212.96 o
  -1   9 -23     1234.75     1018.53    186.73 o
   1   9 -23     1875.71     1676.19    219.07 o
   3   9 -23     1858.87     2064.38    252.62 o
   5   9 -23      287.12      389.74    178.96 o
   7   9 -23     1861.96     1892.05    263.38 o
   9   9 -23      297.16      422.20    175.95 o
  11   9 -23      272.46      272.89    205.88 o
  -8  10 -23      471.45      235.11    214.93 o
  -6  10 -23      480.36      444.19    192.27 o
  -4  10 -23     1584.88     1686.36    237.01 o
  -2  10 -23      667.42      743.91    174.99 o
   0  10 -23     3366.56     3374.80    316.25 o
   2  10 -23      319.39      214.33    184.37 o
   4  10 -23     2093.73     2207.06    350.03 o
   6  10 -23      853.24      842.61    215.72 o
   8  10 -23      560.90      708.44    221.49 o
  -7  11 -23      188.73      525.48    314.94 o
  -5  11 -23      638.02      903.59    324.15 o
  -3  11 -23      264.58      289.06    267.12 o
  -1  11 -23      590.89      491.78    192.29 o
   1  11 -23     1028.63     1208.13    223.77 o
   3  11 -23      266.40      174.79    166.91 o
   5  11 -23     1760.82     1724.75    242.61 o
   7  11 -23       55.16       65.37    191.04 o
  -4  12 -23      567.47      481.18    255.72 o
  -2  12 -23     1029.02     1036.05    282.48 o
   0  12 -23       11.61      -26.75    197.39 o
   2  12 -23     1098.87     1154.93    350.03 o
   4  12 -23      645.09      607.07    322.83 o
 -16   0 -22     3125.50     3440.20    529.43 o
 -14   0 -22     3580.69     3789.35    513.64 o
 -12   0 -22     9507.32    10474.56    714.53 o
 -10   0 -22      711.02      542.15    307.48 o
  -8   0 -22    26244.99    26160.53    954.02 o
  -6   0 -22     6321.97     5895.96    267.96 o
  -4   0 -22     9556.10     9170.69    437.53 o
  -2   0 -22     9064.90     9241.12    484.25 o
   0   0 -22     6074.49     6157.97    407.49 o
   2   0 -22     8881.76    10108.74    534.26 o
   4   0 -22    12420.75    12502.36    578.99 o
   6   0 -22     6061.04     6389.57    433.81 o
   8   0 -22    30341.21    32154.89    904.90 o
  10   0 -22      460.82      142.11    185.98 o
  12   0 -22     8272.70     9548.61    576.80 o
  14   0 -22     4453.69     4043.76    417.14 o
  16   0 -22     1952.39     2462.48    427.23 o
 -15   1 -22      129.85       84.30    184.29 o
 -13   1 -22     2350.26     2430.06    286.70 o
 -11   1 -22     1658.03     1649.27    229.98 o
  -9   1 -22     5131.38     5092.30    334.88 o
  -7   1 -22     1063.92     1192.03    199.09 o
  -5   1 -22     1660.79     1771.67    120.54 o
  -3   1 -22     6089.84     5209.18    312.96 o
  -1   1 -22     7720.20     7709.68    311.49 o
   1   1 -22     7506.35     7497.46    318.01 o
   3   1 -22     1862.25     2085.42    206.24 o
   5   1 -22     3510.50     3133.33    236.26 o
   7   1 -22     3011.31     2538.65    387.97 o
   9   1 -22     1445.88     1230.35    178.58 o
  11   1 -22     1493.89     1857.32    232.37 o
  13   1 -22      836.74     1145.69    186.50 o
  15   1 -22      466.42      306.65    218.64 o
 -16   2 -22     1020.63     1369.95    264.06 o
 -14   2 -22     1229.96     1033.71    248.80 o
 -12   2 -22      426.38      611.37    201.68 o
 -10   2 -22    16970.14    18684.76    697.87 o
  -8   2 -22      547.01      644.05    168.40 o
  -6   2 -22     3424.36     3499.92    190.09 o
  -4   2 -22     7615.01     7350.04    272.56 o
  -2   2 -22     7876.25     7473.48    288.35 o
   0   2 -22      593.72      569.01    110.20 o
   2   2 -22     9755.52    10342.24    372.94 o
   4   2 -22     7150.57     6526.14    310.33 o
   6   2 -22     5162.95     5562.04    279.87 o
   8   2 -22      150.24       79.26    145.37 o
  10   2 -22    19272.98    19492.64    525.12 o
  12   2 -22      882.28      753.00    199.78 o
  14   2 -22      554.92      458.61    205.64 o
  16   2 -22     1165.72     1415.86    258.14 o
 -15   3 -22      444.71      529.85    214.33 o
 -13   3 -22      823.09      520.35    192.12 o
 -11   3 -22     2287.99     2216.22    277.17 o
  -9   3 -22     1000.94     1079.41    198.65 o
  -7   3 -22     2339.60     2391.39    173.32 o
  -5   3 -22     1094.23     1472.19    134.87 o
  -3   3 -22     4093.18     3761.05    251.69 o
  -1   3 -22    11101.46    11041.57    448.04 o
   1   3 -22     5542.21     6303.64    335.39 o
   3   3 -22     2283.61     2439.49    241.97 o
   5   3 -22     3740.57     3634.40    242.11 o
   7   3 -22     1282.55     1038.41    162.42 o
   9   3 -22     2952.78     2728.92    236.15 o
  11   3 -22     1280.49     1269.05    206.92 o
  13   3 -22      498.45      480.06    192.07 o
  15   3 -22      150.95      182.47    245.64 o
 -14   4 -22      411.91      533.56    202.22 o
 -12   4 -22     2430.23     2707.31    421.75 o
 -10   4 -22       53.10      236.78    184.20 o
  -8   4 -22     7849.30     7962.60    395.38 o
  -6   4 -22     1444.17     1636.97    152.66 o
  -4   4 -22      602.73      615.48    105.21 o
  -2   4 -22     2443.42     2168.68    161.68 o
   0   4 -22    11915.45    11136.82    738.36 o
   2   4 -22     2899.88     2909.08    175.75 o
   4   4 -22     1134.43     1353.95    140.91 o
   6   4 -22     1060.47     1394.63    157.27 o
   8   4 -22     8357.99     8490.25    300.21 o
  10   4 -22      140.67      217.12    263.62 o
  12   4 -22     2113.96     2321.25    338.62 o
  14   4 -22      822.28     1190.19    240.12 o
 -15   5 -22      583.22      493.13    232.77 o
 -13   5 -22     2275.61     2730.66    311.45 o
 -11   5 -22      442.18      404.82    194.56 o
  -9   5 -22     3771.68     4104.64    311.49 o
  -7   5 -22     2352.21     2461.93    183.68 o
  -5   5 -22      468.36      733.11    120.79 o
  -3   5 -22     2002.43     1911.32    148.83 o
  -1   5 -22     4309.76     4200.65    204.91 o
   1   5 -22    11039.89    10667.43    637.14 o
   3   5 -22     2836.14     2757.38    182.97 o
   5   5 -22      928.30      920.45    185.96 o
   7   5 -22     5118.04     4891.23    311.22 o
   9   5 -22     1708.90     1516.17    228.12 o
  11   5 -22      857.98      930.94    215.03 o
  13   5 -22     1156.69     1543.13    251.42 o
  15   5 -22      822.56     1116.30    274.12 o
 -14   6 -22       78.61      146.51    176.65 o
 -12   6 -22      363.64      483.00    183.94 o
 -10   6 -22     1783.43     2334.34    267.43 o
  -8   6 -22      293.52      328.17    137.51 o
  -6   6 -22     3403.54     3146.14    199.60 o
  -4   6 -22      614.39      657.61    120.76 o
  -2   6 -22     3288.83     2832.14    175.49 o
   0   6 -22     1151.23     1163.41    200.67 o
   2   6 -22     4592.17     4233.75    591.50 o
   4   6 -22      284.57      246.95    210.54 o
   6   6 -22     3854.25     3478.10    277.55 o
   8   6 -22      509.86      412.73    164.71 o
  10   6 -22     1826.56     2065.69    254.18 o
  12   6 -22      150.11      123.62    176.72 o
  14   6 -22       42.12      -25.24    209.98 o
 -13   7 -22      117.80      240.03    175.26 o
 -11   7 -22     1785.54     1932.39    258.76 o
  -9   7 -22     2607.19     2594.39    211.48 o
  -7   7 -22      152.29      237.94    124.79 o
  -5   7 -22     1225.43     1105.88    178.92 o
  -3   7 -22     8752.46     7860.11    949.42 o
  -1   7 -22     2642.69     2661.42    376.57 o
   1   7 -22     2247.47     2214.98    245.75 o
   3   7 -22     5923.47     5679.40    331.60 o
   5   7 -22      647.05      566.63    193.68 o
   7   7 -22      517.70      404.18    141.45 o
   9   7 -22     2399.21     2154.08    246.09 o
  11   7 -22     2177.55     1921.13    252.72 o
  13   7 -22      211.93      219.54    204.47 o
 -12   8 -22      442.02      361.50    201.05 o
 -10   8 -22     1205.04     1045.70    327.22 o
  -8   8 -22      795.10      846.04    185.93 o
  -6   8 -22     1603.68     1617.04    254.19 o
  -4   8 -22     2054.41     1872.89    226.45 o
  -2   8 -22      964.92      861.25    171.77 o
   0   8 -22     1611.80     1798.07    251.56 o
   2   8 -22      761.44      624.74    156.78 o
   4   8 -22     2518.38     2516.90    238.97 o
   6   8 -22     2553.15     2523.22    254.41 o
   8   8 -22      875.50      832.04    188.76 o
  10   8 -22     1686.91     1323.13    218.04 o
  12   8 -22      421.37      358.19    191.44 o
  -9   9 -22      198.07      184.09    180.02 o
  -7   9 -22     2711.58     3138.56    285.84 o
  -5   9 -22     1223.80     1404.46    188.00 o
  -3   9 -22      329.68      203.52    140.55 o
  -1   9 -22      809.15      813.57    191.18 o
   1   9 -22      975.96     1043.14    192.10 o
   3   9 -22      972.36     1029.84    225.89 o
   5   9 -22      899.06      643.88    228.97 o
   7   9 -22     1361.70     1194.57    216.90 o
   9   9 -22      204.06       87.57    176.40 o
  11   9 -22      209.32      399.23    204.17 o
 -10  10 -22      224.24      403.55    294.32 o
  -8  10 -22     1031.19      586.02    291.69 o
  -6  10 -22      630.54      711.08    196.98 o
  -4  10 -22     1364.09     1192.37    210.68 o
  -2  10 -22       14.44      -41.21    130.46 o
   0  10 -22      370.97      337.04    151.67 o
   2  10 -22       41.87       89.86    141.80 o
   4  10 -22     1305.37     1023.17    196.33 o
   6  10 -22      649.11      793.41    191.49 o
   8  10 -22     1426.05     1391.17    229.30 o
  10  10 -22      127.69      186.64    201.77 o
  -7  11 -22       49.37      176.33    211.86 o
  -5  11 -22     1284.74     1267.21    341.70 o
  -3  11 -22     2111.64     2179.13    342.57 o
  -1  11 -22     1449.07     1295.52    204.70 o
   1  11 -22      551.61      511.90    177.74 o
   3  11 -22      590.47      567.00    204.71 o
   5  11 -22      634.39      550.22    208.45 o
   7  11 -22       29.28       53.33    190.49 o
  -4  12 -22      493.92      282.04    299.59 o
  -2  12 -22       41.56      -23.68    190.37 o
   0  12 -22       57.74       51.76    267.12 o
   2  12 -22      101.17      156.16    210.54 o
   4  12 -22      476.07      524.61    252.65 o
 -15   1 -21      798.33      892.87    210.37 o
 -13   1 -21      560.23      778.27    229.41 o
 -11   1 -21     3407.63     3509.36    291.29 o
  -9   1 -21     3574.21     3977.52    295.24 o
  -7   1 -21     2863.27     2801.53    228.42 o
  -5   1 -21     6726.56     6832.53    198.96 o
  -3   1 -21     4039.46     3855.32    186.83 o
  -1   1 -21     5644.31     5908.57    464.51 o
   1   1 -21     5875.16     6336.54    289.22 o
   3   1 -21    11505.80    11560.93    373.27 o
   5   1 -21     2996.79     3348.80    234.48 o
   7   1 -21     1165.71     1029.09    141.53 o
   9   1 -21     6247.05     5889.03    301.82 o
  11   1 -21     3677.52     3467.90    253.88 o
  13   1 -21     1695.20     1526.22    221.49 o
  15   1 -21      441.93      750.64    230.60 o
 -16   2 -21      508.93      616.70    204.59 o
 -14   2 -21      702.51      648.27    205.60 o
 -12   2 -21      101.54       43.82    163.60 o
 -10   2 -21     1570.14     2039.86    298.93 o
  -8   2 -21      599.53      590.18    175.38 o
  -6   2 -21      266.91      322.15     95.13 o
  -4   2 -21     1409.36     1673.11    141.79 o
  -2   2 -21     2464.15     2559.97    165.80 o
   0   2 -21     1625.03     1993.40    150.23 o
   2   2 -21     1767.85     1663.33    165.51 o
   4   2 -21     2145.77     2221.25    413.20 o
   6   2 -21      398.69      293.13    128.37 o
   8   2 -21      537.47      438.89    138.39 o
  10   2 -21     2365.41     1981.22    196.15 o
  12   2 -21       32.70      136.70    177.47 o
  14   2 -21      844.78      687.81    293.67 o
  16   2 -21      364.07      489.89    228.48 o
 -15   3 -21      135.76      275.55    222.57 o
 -13   3 -21     1269.72     1230.84    243.64 o
 -11   3 -21     2560.00     2570.77    273.21 o
  -9   3 -21     2616.57     3032.41    277.92 o
  -7   3 -21     8363.71     7631.40    276.11 o
  -5   3 -21      139.57       63.36     92.50 o
  -3   3 -21     8276.13     7971.08    302.26 o
  -1   3 -21     9766.78     9891.45    426.12 o
   1   3 -21    17584.71    18554.40    893.01 o
   3   3 -21     5667.16     6013.17    240.27 o
   5   3 -21      273.53      117.73    140.04 o
   7   3 -21     4201.46     4513.58    256.76 o
   9   3 -21     2337.93     2390.12    219.00 o
  11   3 -21     4580.93     4509.14    290.07 o
  13   3 -21     3513.49     3317.90    277.70 o
  15   3 -21      158.69      367.58    331.60 o
 -14   4 -21     1498.79     1579.49    249.99 o
 -12   4 -21      766.70      773.28    203.41 o
 -10   4 -21     1792.74     1960.96    233.50 o
  -8   4 -21     6008.78     6284.91    524.96 o
  -6   4 -21     4387.61     3964.73    209.48 o
  -4   4 -21     3152.90     3128.94    178.72 o
  -2   4 -21     1087.34     1183.44    127.53 o
   0   4 -21     1596.13     1600.31    205.80 o
   2   4 -21     1805.13     2331.99    168.77 o
   4   4 -21     3410.29     3303.98    326.14 o
   6   4 -21     5610.46     5583.08    241.78 o
   8   4 -21     7061.06     7298.79    275.12 o
  10   4 -21     2044.36     2298.44    322.83 o
  12   4 -21      800.85     1077.28    321.08 o
  14   4 -21     1112.52      947.45    290.37 o
 -15   5 -21      371.68      257.05    221.48 o
 -13   5 -21      290.58       14.78    191.42 o
 -11   5 -21      843.09     1069.67    278.53 o
  -9   5 -21     3020.56     2746.03    254.24 o
  -7   5 -21     2204.95     2404.08    178.37 o
  -5   5 -21     9612.32     9298.30    298.91 o
  -3   5 -21     2390.81     2151.91    159.09 o
  -1   5 -21     5198.45     5339.90    219.07 o
   1   5 -21     1856.35     1775.43    142.43 o
   3   5 -21     2968.61     2645.32    161.96 o
   5   5 -21     3899.64     4116.90    279.47 o
   7   5 -21     2505.65     2371.86    235.65 o
   9   5 -21     2649.55     2775.66    252.99 o
  11   5 -21     1552.90     1820.00    240.37 o
  13   5 -21      845.89      789.35    214.03 o
  15   5 -21      972.18      730.03    256.94 o
 -14   6 -21     1225.03     1249.72    233.28 o
 -12   6 -21      409.36      655.01    190.05 o
 -10   6 -21     2596.26     2591.97    266.25 o
  -8   6 -21       88.24      145.26    111.29 o
  -6   6 -21     1932.66     1972.74    164.84 o
  -4   6 -21      203.08      196.51    107.88 o
  -2   6 -21     1884.26     2168.54    157.57 o
   0   6 -21     4875.65     4423.13    468.03 o
   2   6 -21     1052.64     1175.43    171.04 o
   4   6 -21      667.89      491.66    158.24 o
   6   6 -21     2314.97     2247.98    227.31 o
   8   6 -21      246.59      252.83    182.44 o
  10   6 -21     3156.92     2803.08    271.99 o
  12   6 -21      413.49      273.67    177.70 o
  14   6 -21     1339.57     1311.85    263.92 o
 -13   7 -21      923.27      956.20    198.38 o
 -11   7 -21      620.94      459.48    181.21 o
  -9   7 -21     1037.12     1087.84    164.37 o
  -7   7 -21     2316.68     2035.68    175.04 o
  -5   7 -21      833.71      798.55    125.00 o
  -3   7 -21     5298.65     5235.99    300.27 o
  -1   7 -21     1271.26     1369.02    196.75 o
   1   7 -21     4162.04     4311.15    677.25 o
   3   7 -21     4895.82     5267.60    327.67 o
   5   7 -21     1466.01     1198.38    192.55 o
   7   7 -21     2517.92     1871.00    296.30 o
   9   7 -21     1049.77     1050.23    195.72 o
  11   7 -21      208.79      241.58    169.54 o
  13   7 -21     1223.91     1114.09    204.83 o
 -12   8 -21     1895.09     1892.57    372.40 o
 -10   8 -21      608.41      722.43    246.07 o
  -8   8 -21     4035.89     4413.77    302.08 o
  -6   8 -21     2297.39     1989.27    228.70 o
  -4   8 -21     1343.49      910.98    183.12 o
  -2   8 -21      932.82      614.58    145.77 o
   0   8 -21     2698.78     2951.98    248.98 o
   2   8 -21     1100.76     1001.32    202.99 o
   4   8 -21      841.98      593.80    303.32 o
   6   8 -21     3233.74     3239.21    286.35 o
   8   8 -21     4669.94     4477.35    311.41 o
  10   8 -21      548.52      696.05    191.54 o
  12   8 -21     2090.26     2174.27    266.77 o
  -9   9 -21      811.74      684.14    204.53 o
  -7   9 -21      580.83      514.02    184.45 o
  -5   9 -21     2437.09     2557.37    237.19 o
  -3   9 -21      342.10      154.35    128.61 o
  -1   9 -21     1055.62     1173.31    181.22 o
   1   9 -21     1408.65     1451.98    221.30 o
   3   9 -21      553.62      529.45    163.11 o
   5   9 -21     2413.48     2483.51    316.25 o
   7   9 -21      724.77      729.70    212.66 o
   9   9 -21      674.56      937.93    210.65 o
  11   9 -21     1913.50     1988.72    271.30 o
 -10  10 -21      393.35      404.86    288.62 o
  -8  10 -21      587.71      649.18    295.64 o
  -6  10 -21     1754.03     1840.06    326.35 o
  -4  10 -21      104.02       38.97    130.71 o
  -2  10 -21     1843.02     1777.11    224.10 o
   0  10 -21      155.27       94.84    139.33 o
   2  10 -21     1995.34     2269.53    256.14 o
   4  10 -21      335.23      299.25    180.19 o
   6  10 -21     2296.26     2261.86    248.50 o
   8  10 -21      867.08      903.04    226.16 o
  10  10 -21      330.46      271.59    153.35 o
  -7  11 -21      929.29      522.41    295.20 o
  -5  11 -21      560.07      446.09    237.30 o
  -3  11 -21      692.85      796.11    290.37 o
  -1  11 -21      664.17      531.62    237.74 o
   1  11 -21     1842.63     1839.09    269.76 o
   3  11 -21     2470.76     2339.73    254.97 o
   5  11 -21      283.83      246.73    185.27 o
   7  11 -21     1062.37     1039.92    215.59 o
  -6  12 -21      801.14     1086.06    349.59 o
  -4  12 -21      788.98      997.89    339.50 o
  -2  12 -21      483.55      204.41    266.69 o
   0  12 -21     1853.94     1727.34    378.55 o
   2  12 -21      431.84      201.77    269.32 o
   4  12 -21      883.86     1386.52    357.93 o
   6  12 -21     1180.84     1526.34    325.25 o
 -16   0 -20     3498.53     3499.42    508.81 o
 -14   0 -20     2247.57     1897.53    352.66 o
 -12   0 -20     1281.29      998.77    325.47 o
 -10   0 -20    10595.80    10735.98    638.65 o
  -8   0 -20     1414.51     1832.61    317.57 o
  -6   0 -20      968.35      888.97    128.45 o
  -4   0 -20    19610.02    18866.23    447.84 o
  -2   0 -20    23982.46    24363.89    742.17 o
   0   0 -20     7986.62     8204.20    421.53 o
   2   0 -20    25291.13    27335.19    798.31 o
   4   0 -20    15956.97    15255.23    576.80 o
   6   0 -20     2524.99     2150.62    275.47 o
   8   0 -20      744.25      535.57    180.28 o
  10   0 -20    11472.50    11163.66    558.82 o
  12   0 -20     2756.65     2337.04    367.13 o
  14   0 -20     1449.59     1061.93    270.20 o
  16   0 -20     3205.78     4037.62    496.97 o
 -15   1 -20      752.64      749.51    202.81 o
 -13   1 -20      974.60      898.94    211.28 o
 -11   1 -20     1755.84     1927.40    231.21 o
  -9   1 -20      797.99     1028.94    188.42 o
  -7   1 -20      621.49      710.96    112.55 o
  -5   1 -20     6585.66     6645.02    248.37 o
  -3   1 -20     9211.38     8786.87    258.13 o
  -1   1 -20     4080.53     4035.73    227.09 o
   1   1 -20     2833.46     2956.44    208.45 o
   3   1 -20     4979.10     5309.87    362.75 o
   5   1 -20    13511.65    13620.24    392.19 o
   7   1 -20     1784.74     1712.83    181.60 o
   9   1 -20     1518.83     1298.45    205.72 o
  11   1 -20      800.14      741.59    152.54 o
  13   1 -20      896.69     1096.70    205.71 o
  15   1 -20     2113.97     2000.72    271.87 o
  17   1 -20     1860.09     2430.57    589.30 o
 -16   2 -20     2744.87     3402.42    343.43 o
 -14   2 -20     1479.97     1285.91    236.51 o
 -12   2 -20     6578.37     7040.39    396.62 o
 -10   2 -20      153.70      136.04    151.19 o
  -8   2 -20    10021.51    10325.75    419.96 o
  -6   2 -20     2407.88     2511.99    212.55 o
  -4   2 -20     3818.78     3617.28    182.45 o
  -2   2 -20     3648.99     3545.47    176.98 o
   0   2 -20    17307.58    17039.67    523.68 o
   2   2 -20     1930.28     1784.50    286.21 o
   4   2 -20     7406.24     7753.11    341.92 o
   6   2 -20     1532.09     1660.57    170.35 o
   8   2 -20    13128.08    13035.86    393.91 o
  10   2 -20      544.22      594.49    158.09 o
  12   2 -20     6384.42     6230.96    339.81 o
  14   2 -20     1253.44     1342.73    218.03 o
  16   2 -20     1858.69     2429.75    296.66 o
 -15   3 -20      569.88      544.99    282.04 o
 -13   3 -20      527.05      906.09    226.90 o
 -11   3 -20     2878.71     2947.73    281.94 o
  -9   3 -20     4445.18     4520.99    313.89 o
  -7   3 -20     3669.11     3846.92    197.88 o
  -5   3 -20     1258.94     1067.32    124.86 o
  -3   3 -20    15261.50    14136.31    329.75 o
  -1   3 -20    11130.24    10798.33    528.94 o
   1   3 -20     6307.90     6717.48    237.93 o
   3   3 -20    14621.52    14812.11    478.97 o
   5   3 -20     1311.48     1086.46    167.52 o
   7   3 -20     6274.61     6107.97    276.59 o
   9   3 -20     1378.85     1462.21    187.78 o
  11   3 -20     3015.96     3126.15    338.18 o
  13   3 -20      348.15      562.31    195.89 o
  15   3 -20     1192.85      975.96    361.87 o
 -16   4 -20      785.03      814.22    255.33 o
 -14   4 -20     1043.53     1312.07    233.74 o
 -12   4 -20      584.32      511.98    185.64 o
 -10   4 -20     6349.55     6640.15    368.93 o
  -8   4 -20      812.02      731.84    132.91 o
  -6   4 -20     1666.47     1581.97    149.72 o
  -4   4 -20     6327.13     6223.24    265.79 o
  -2   4 -20    10376.35     9707.89    434.44 o
   0   4 -20      379.11      294.93     97.46 o
   2   4 -20    15878.33    15907.79    699.07 o
   4   4 -20     4638.82     4666.61    210.44 o
   6   4 -20     3224.26     3298.36    226.07 o
   8   4 -20      994.06     1038.34    181.37 o
  10   4 -20     6717.31     6884.62    309.58 o
  12   4 -20      492.70      180.72    285.55 o
  14   4 -20      841.78      825.94    276.77 o
  16   4 -20      934.51      931.31    254.09 o
 -15   5 -20      898.10     1067.94    254.59 o
 -13   5 -20      264.32      171.04    187.60 o
 -11   5 -20     3398.36     3835.92    438.41 o
  -9   5 -20     1778.79     1507.24    213.41 o
  -7   5 -20     3109.44     3241.80    195.41 o
  -5   5 -20     4805.34     4877.61    221.02 o
  -3   5 -20     5129.05     4708.93    207.86 o
  -1   5 -20     6086.84     6273.10    287.36 o
   1   5 -20     3258.47     3293.91    175.38 o
   3   5 -20     1883.63     1744.64    141.98 o
   5   5 -20    14110.27    13416.67    458.30 o
   7   5 -20     1369.68     1208.31    189.25 o
   9   5 -20     5054.56     5268.65    320.63 o
  11   5 -20     1271.75     1093.69    190.94 o
  13   5 -20      303.02      381.31    170.73 o
  15   5 -20      326.80      402.14    203.73 o
 -14   6 -20      208.29      201.39    181.48 o
 -12   6 -20     2481.71     2385.00    317.57 o
 -10   6 -20       36.24      -36.00    135.39 o
  -8   6 -20     6419.16     6351.16    275.36 o
  -6   6 -20     1721.25     1664.56    157.34 o
  -4   6 -20      240.87      220.88    108.11 o
  -2   6 -20     6306.09     6074.99    232.17 o
   0   6 -20     1689.06     1523.60    132.26 o
   2   6 -20     6163.03     5652.95    296.95 o
   4   6 -20      312.72      394.90    154.15 o
   6   6 -20     1978.31     1750.66    210.06 o
   8   6 -20     6641.04     6187.74    356.84 o
  10   6 -20       61.61       65.82    154.29 o
  12   6 -20     3005.26     2928.37    301.00 o
  14   6 -20      260.94      250.18    185.80 o
 -13   7 -20     3206.02     3728.03    330.76 o
 -11   7 -20      127.61      120.14    178.31 o
  -9   7 -20      673.50      646.17    136.18 o
  -7   7 -20     5057.61     4890.14    241.37 o
  -5   7 -20      873.22     1062.68    143.41 o
  -3   7 -20     1329.07     1536.81    199.10 o
  -1   7 -20     5786.36     5269.21    302.99 o
   1   7 -20     5459.62     6021.86    348.72 o
   3   7 -20     2767.73     3012.97    336.87 o
   5   7 -20     1824.25     1715.31    208.15 o
   7   7 -20     5343.64     5025.55    319.35 o
   9   7 -20     1378.69     1358.81    226.17 o
  11   7 -20      171.61      392.72    196.14 o
  13   7 -20     1632.59     1905.29    273.83 o
 -12   8 -20     1305.09     1396.89    239.17 o
 -10   8 -20     1116.53     1215.03    172.32 o
  -8   8 -20     1306.40     1324.70    215.98 o
  -6   8 -20      571.54      594.43    169.11 o
  -4   8 -20     1139.84     1013.80    170.56 o
  -2   8 -20      875.43      860.77    182.22 o
   0   8 -20     2265.47     2370.11    228.81 o
   2   8 -20     1389.04     1081.39    318.23 o
   4   8 -20      715.29      782.44    187.33 o
   6   8 -20      646.36      521.58    155.70 o
   8   8 -20     1660.58     1747.08    222.39 o
  10   8 -20      822.47      825.32    210.28 o
  12   8 -20      977.90     1354.38    240.84 o
  -9   9 -20     1439.41     1523.55    229.67 o
  -7   9 -20      432.71      503.99    177.37 o
  -5   9 -20     1664.53     1396.33    190.90 o
  -3   9 -20     1840.28     1650.20    211.14 o
  -1   9 -20     3088.67     3184.53    253.01 o
   1   9 -20     1858.62     1886.08    302.87 o
   3   9 -20      924.68     1318.07    198.70 o
   5   9 -20     2229.02     2070.98    241.79 o
   7   9 -20      983.07      832.77    177.60 o
   9   9 -20     1791.58     1624.95    237.15 o
  11   9 -20     1526.38     1505.82    230.23 o
 -10  10 -20     1370.81     1881.74    376.78 o
  -8  10 -20     1067.18     1179.93    325.47 o
  -6  10 -20      581.75      411.43    220.64 o
  -4  10 -20      275.27      226.08    140.98 o
  -2  10 -20      673.58      704.70    178.31 o
   0  10 -20      201.05      172.80    179.41 o
   2  10 -20      369.63      612.02    189.86 o
   4  10 -20      446.80      483.38    166.93 o
   6  10 -20     1130.68     1320.24    210.94 o
   8  10 -20      870.08      688.30    164.93 o
  10  10 -20     1156.81     1264.03    233.86 o
  -9  11 -20      373.93      408.81    247.82 o
  -7  11 -20     1000.36     1200.54    338.18 o
  -5  11 -20      655.79      436.44    225.46 o
  -3  11 -20      796.29      781.65    293.89 o
  -1  11 -20      640.13      500.92    283.35 o
   1  11 -20      212.35      203.99    169.51 o
   3  11 -20      257.46      381.09    160.86 o
   5  11 -20      200.49      176.71    149.21 o
   7  11 -20      775.18      928.34    202.22 o
   9  11 -20      803.03      896.91    196.49 o
  -6  12 -20      339.83      703.13    318.45 o
  -4  12 -20       77.43      -58.78    192.56 o
  -2  12 -20       57.98       46.50    253.97 o
   0  12 -20      107.71      151.76    207.04 o
   2  12 -20      139.73       85.98    263.62 o
   4  12 -20      152.11      358.80    289.50 o
   6  12 -20      349.61      568.39    184.38 o
  -3  13 -20      392.74       72.81    285.12 o
  -1  13 -20      589.78      598.74    310.99 o
   1  13 -20      496.10      690.85    253.09 o
   3  13 -20      178.07      331.60    301.78 o
 -17   1 -19      822.70     1084.91    253.59 o
 -15   1 -19     2234.11     2493.81    465.39 o
 -13   1 -19     1668.52     1661.79    227.71 o
 -11   1 -19     2888.06     2709.42    253.55 o
  -9   1 -19     3568.60     3600.14    282.24 o
  -7   1 -19     7719.79     7798.80    247.23 o
  -5   1 -19    14502.09    14649.10    296.49 o
  -3   1 -19     4397.63     4600.94    187.14 o
  -1   1 -19     4237.88     4183.77    228.81 o
   1   1 -19     9488.62     9292.25    326.31 o
   3   1 -19     8081.08     8135.57    299.18 o
   5   1 -19     7201.04     7699.55    296.20 o
   7   1 -19     6865.11     7455.71    300.56 o
   9   1 -19     1594.20     1521.88    183.46 o
  11   1 -19     2472.23     2256.16    237.42 o
  13   1 -19     3017.45     3349.00    289.80 o
  15   1 -19     1105.06     1256.32    245.00 o
  17   1 -19     1095.34     1302.93    245.64 o
 -16   2 -19      954.05     1069.08    261.76 o
 -14   2 -19      694.76      561.43    201.12 o
 -12   2 -19       43.58       35.69    137.41 o
 -10   2 -19      679.00      582.96    153.80 o
  -8   2 -19     1428.87     1573.70    199.14 o
  -6   2 -19     2349.87     2328.80    151.08 o
  -4   2 -19     4447.19     4325.48    184.76 o
  -2   2 -19     2844.94     2931.08    171.28 o
   0   2 -19      173.49      438.22    123.35 o
   2   2 -19     2384.27     3112.61    613.65 o
   4   2 -19     4471.41     4737.77    277.00 o
   6   2 -19     2107.96     2108.77    164.55 o
   8   2 -19     1939.32     2093.77    185.61 o
  10   2 -19      697.31      782.99    156.57 o
  12   2 -19      108.92      401.92    188.07 o
  14   2 -19      661.59      747.39    193.96 o
  16   2 -19      550.75      746.00    234.87 o
 -15   3 -19     2134.05     2174.79    298.18 o
 -13   3 -19      433.97      661.71    212.45 o
 -11   3 -19     2926.28     3247.13    389.73 o
  -9   3 -19     1603.98     1688.89    220.07 o
  -7   3 -19     3065.65     3153.56    183.76 o
  -5   3 -19     3176.42     3048.06    167.16 o
  -3   3 -19    11431.13    10885.63    281.84 o
  -1   3 -19     3281.87     3717.62    216.34 o
   1   3 -19     4002.28     4312.33    192.07 o
   3   3 -19    18289.57    18177.58    478.82 o
   5   3 -19     1019.14     1031.26    140.11 o
   7   3 -19     1881.76     1818.85    168.14 o
   9   3 -19     5129.26     4760.32    254.50 o
  11   3 -19     1587.92     1680.19    211.31 o
  13   3 -19      346.04      227.48    186.52 o
  15   3 -19     2743.10     2598.95    264.43 o
 -16   4 -19      706.40     1083.63    278.09 o
 -14   4 -19     2771.65     2616.12    394.55 o
 -12   4 -19       83.10      -30.64    152.25 o
 -10   4 -19     2968.36     3341.04    287.07 o
  -8   4 -19      869.94      739.85    132.04 o
  -6   4 -19     2201.43     2106.03    153.12 o
  -4   4 -19     5294.20     5062.57    209.11 o
  -2   4 -19    16405.48    15976.87    542.97 o
   0   4 -19     2790.95     2781.54    176.00 o
   2   4 -19    18647.00    17781.07    374.93 o
   4   4 -19     8710.74     8660.64    354.78 o
   6   4 -19     2229.92     2172.21    157.08 o
   8   4 -19      381.05      363.92    118.37 o
  10   4 -19     3939.49     4067.05    246.37 o
  12   4 -19      181.08      215.37    287.30 o
  14   4 -19     2029.54     2113.33    351.35 o
  16   4 -19      518.48      738.66    367.58 o
 -15   5 -19      218.23      207.33    211.92 o
 -13   5 -19      565.13      486.58    201.41 o
 -11   5 -19     1029.74      986.15    194.56 o
  -9   5 -19     1431.83     1525.42    171.03 o
  -7   5 -19     7721.61     7672.68    276.04 o
  -5   5 -19     5911.87     5740.11    311.85 o
  -3   5 -19     3603.27     3353.65    190.61 o
  -1   5 -19     3947.23     3803.22    181.48 o
   1   5 -19    10590.09    10480.56    636.62 o
   3   5 -19     3443.46     3321.40    167.75 o
   5   5 -19     1852.40     2105.48    156.39 o
   9   5 -19     1367.70     1286.23    187.73 o
  11   5 -19     2825.36     2725.52    293.89 o
  13   5 -19     2016.39     2498.66    275.25 o
  15   5 -19      410.99      573.44    233.79 o
 -14   6 -19     1956.62     1773.00    252.56 o
 -12   6 -19     1150.97     1462.21    225.21 o
 -10   6 -19       49.26       75.00    160.94 o
  -8   6 -19    10923.84    10750.64    524.93 o
  -6   6 -19    10153.22     9664.87    302.95 o
  -4   6 -19     4433.73     4386.13    207.17 o
  -2   6 -19     1042.12      962.80    127.89 o
   0   6 -19     8719.36     8187.92    453.03 o
   2   6 -19     2758.10     2909.33    242.08 o
   4   6 -19     4738.99     4790.31    530.53 o
   6   6 -19    12911.44    12142.82    630.75 o
   8   6 -19    11600.99    11612.78    447.27 o
  10   6 -19      147.29      145.32    148.01 o
  12   6 -19     1584.72     1927.17    250.50 o
  14   6 -19     1976.55     1968.07    278.36 o
 -13   7 -19      521.54      643.89    208.06 o
 -11   7 -19      599.50      828.83    201.68 o
  -9   7 -19     1892.48     1692.40    183.79 o
  -7   7 -19     3399.21     3523.40    205.51 o
  -5   7 -19     5769.33     5827.09    241.60 o
  -3   7 -19     5196.13     4874.21    287.08 o
  -1   7 -19     4365.69     4248.94    256.54 o
   1   7 -19     2636.68     3013.02    272.61 o
   3   7 -19     6183.07     5775.58    378.32 o
   5   7 -19     4264.74     4225.22    282.62 o
   7   7 -19     2577.25     2703.75    229.67 o
   9   7 -19      585.95      853.15    177.73 o
  11   7 -19     1263.84     1275.01    210.37 o
  13   7 -19     1630.58     1664.78    262.84 o
 -12   8 -19      226.84      402.99    194.11 o
 -10   8 -19     2632.02     2870.92    218.41 o
  -8   8 -19      195.16      277.69    166.01 o
  -6   8 -19     1057.58     1109.02    191.21 o
  -4   8 -19      729.49      532.98    146.63 o
  -2   8 -19     6056.77     5942.45    319.85 o
   0   8 -19      614.75      529.54    154.18 o
   2   8 -19     6898.45     7064.40    345.48 o
   4   8 -19     1533.59     1326.14    177.50 o
   6   8 -19     1350.66     1361.30    205.33 o
   8   8 -19      214.07      520.93    185.02 o
  10   8 -19     2830.07     2602.18    245.75 o
  12   8 -19      393.94      368.97    173.82 o
  -9   9 -19      398.57      778.95    194.15 o
  -7   9 -19     2729.66     2606.14    251.42 o
  -5   9 -19     1059.85      995.80    170.45 o
  -3   9 -19     2127.09     1878.20    214.29 o
  -1   9 -19     4373.68     4317.18    270.93 o
   1   9 -19     3877.23     3530.66    266.97 o
   3   9 -19     4154.84     4110.26    396.53 o
   5   9 -19      682.37      898.78    194.28 o
   7   9 -19     1510.80     1784.06    226.51 o
   9   9 -19     1394.22     1543.03    215.31 o
  11   9 -19      125.73      262.54    161.01 o
 -10  10 -19      430.25      577.68    294.32 o
  -8  10 -19     2405.38     2778.30    411.00 o
  -6  10 -19      745.43      710.58    241.25 o
  -4  10 -19     2609.65     2474.22    233.96 o
  -2  10 -19     1158.84      923.56    184.30 o
   0  10 -19     2699.01     2371.16    245.11 o
   2  10 -19      524.35      511.48    179.98 o
   4  10 -19     3353.18     3308.51    282.37 o
   6  10 -19     1080.48     1112.15    215.71 o
   8  10 -19     1989.46     1838.74    237.26 o
  10  10 -19      453.36      412.72    170.62 o
  -9  11 -19     1085.48      929.90    281.60 o
  -7  11 -19      340.94      422.40    287.74 o
  -5  11 -19      777.55     1152.29    321.52 o
  -3  11 -19     1183.75     1155.80    314.94 o
  -1  11 -19      286.13       52.20    251.77 o
   1  11 -19     1032.99      979.73    203.54 o
   3  11 -19     1444.04     1471.44    221.56 o
   5  11 -19     1400.76     1235.23    204.30 o
   7  11 -19      644.61      692.43    212.85 o
   9  11 -19      650.43      812.57    209.27 o
  -6  12 -19     1843.88     2026.05    399.60 o
  -4  12 -19      400.64      291.69    228.52 o
  -2  12 -19     1038.79     1054.03    318.00 o
   0  12 -19      867.71      784.28    253.53 o
   2  12 -19     1232.95     1349.67    341.70 o
   4  12 -19      498.27      541.71    286.87 o
   6  12 -19     1866.48     2008.07    385.12 o
  -3  13 -19      368.83      418.90    301.78 o
  -1  13 -19      335.44      511.01    311.43 o
   1  13 -19     1105.54      727.25    304.85 o
   3  13 -19      832.04     1095.71    347.40 o
 -16   0 -18     3788.22     4740.75    554.44 o
 -14   0 -18     2488.69     2809.45    437.76 o
 -12   0 -18     6542.27     6603.63    550.92 o
 -10   0 -18     1388.28     1114.13    250.02 o
  -8   0 -18    20994.76    20814.46    791.73 o
  -6   0 -18    21070.49    22527.89    447.08 o
  -4   0 -18    17327.94    16051.05    386.00 o
  -2   0 -18     1013.90      918.94    197.82 o
   0   0 -18    39503.15    42932.99    935.17 o
   2   0 -18     1132.83     1067.63    190.81 o
   4   0 -18    25900.61    26026.31    701.81 o
   6   0 -18    17210.66    18221.70    594.35 o
   8   0 -18    23227.95    22794.02    693.92 o
  10   0 -18      903.77      716.73    246.95 o
  12   0 -18     8117.88     7683.98    495.66 o
  14   0 -18     3139.05     3306.86    435.13 o
  16   0 -18     2835.44     4005.16    491.71 o
 -17   1 -18     1398.99     1588.20    571.97 o
 -15   1 -18     1397.99     1332.62    227.71 o
 -13   1 -18     1837.03     2170.46    261.89 o
 -11   1 -18      794.80      628.04    179.05 o
  -9   1 -18      842.85     1047.17    214.93 o
  -7   1 -18     3301.15     3292.80    214.42 o
  -5   1 -18     4264.49     4549.00    254.01 o
  -3   1 -18    26616.65    25144.21    407.33 o
  -1   1 -18    10135.98     9771.23    311.15 o
   1   1 -18     6948.91     7128.62    297.62 o
   5   1 -18     8322.31     8405.68    294.87 o
   7   1 -18     5421.16     5272.43    241.93 o
   9   1 -18      584.31      608.60    123.03 o
  11   1 -18      236.12      171.97    165.81 o
  13   1 -18      653.09      589.70    180.69 o
  15   1 -18     1575.72     1451.97    228.53 o
  17   1 -18     2852.72     3323.03    309.01 o
 -16   2 -18     1909.38     1964.09    277.60 o
 -14   2 -18     3042.13     3335.85    326.26 o
 -12   2 -18     4026.21     3993.55    299.67 o
 -10   2 -18     5554.65     5743.74    334.34 o
  -8   2 -18      484.04      484.62    103.22 o
  -6   2 -18     3035.48     3022.96    129.44 o
  -4   2 -18    16554.02    15439.26    324.54 o
  -2   2 -18    25330.61    24660.85    408.10 o
   0   2 -18     3820.45     4008.84    230.72 o
   2   2 -18    25312.13    26636.05    525.20 o
   4   2 -18    15931.19    15740.19    392.09 o
   6   2 -18     6485.74     6352.79    266.45 o
   8   2 -18     1640.15     1391.75    167.92 o
  10   2 -18     7562.82     8379.83    345.18 o
  12   2 -18     4879.76     4554.36    292.23 o
  14   2 -18     1877.65     1892.69    238.66 o
  16   2 -18     2730.84     3376.65    458.15 o
 -17   3 -18      601.87      862.88    303.32 o
 -15   3 -18     1926.82     2378.33    436.88 o
 -13   3 -18     2711.19     2411.74    315.82 o
 -11   3 -18     4146.05     4272.63    308.84 o
  -9   3 -18     1415.16     1296.52    182.69 o
  -7   3 -18      698.09      615.22    109.90 o
  -5   3 -18     3908.64     3674.71    180.88 o
  -3   3 -18    12608.15    12707.47    296.71 o
  -1   3 -18    19259.24    18645.56    543.85 o
   1   3 -18    10706.60    10578.96    443.43 o
   3   3 -18     7886.61     8142.12    252.79 o
   5   3 -18     7344.83     6751.48    263.14 o
   7   3 -18     1259.75     1197.91    216.47 o
   9   3 -18      647.13      808.44    154.49 o
  11   3 -18     2450.33     2523.26    224.86 o
  13   3 -18     1721.01     1680.52    214.28 o
  15   3 -18      581.33      755.89    224.55 o
  17   3 -18     1415.31     1826.03    435.13 o
 -16   4 -18     1380.84     1911.59    288.62 o
 -14   4 -18     1501.73     1952.49    377.88 o
 -12   4 -18     2030.13     2057.28    234.17 o
 -10   4 -18     1761.80     1540.42    301.34 o
  -8   4 -18     6783.75     6331.72    320.51 o
  -6   4 -18     2047.85     1688.67    145.96 o
  -4   4 -18     1364.03     1257.96    171.92 o
  -2   4 -18    14065.88    13930.87    466.04 o
   0   4 -18     5328.57     5170.70    207.21 o
   2   4 -18    14371.92    14693.27    415.74 o
   4   4 -18     2797.32     2934.67    203.31 o
   6   4 -18     2159.29     2334.82    151.05 o
   8   4 -18     9263.46     9370.76    283.89 o
  10   4 -18      598.62      647.13    144.64 o
  12   4 -18     2239.30     2136.58    373.72 o
  14   4 -18     1792.98     2362.04    357.93 o
  16   4 -18     1209.84     1330.82    333.36 o
 -15   5 -18      589.52      569.35    222.91 o
 -13   5 -18     1946.80     2579.23    284.11 o
 -11   5 -18     1091.43      924.53    206.55 o
  -9   5 -18     2835.79     2783.26    194.19 o
  -7   5 -18     3288.86     3345.23    241.56 o
  -5   5 -18     3492.34     3152.55    173.71 o
  -3   5 -18     6064.35     5689.95    267.05 o
  -1   5 -18     6814.70     6105.35    320.71 o
   1   5 -18     2790.73     2388.02    147.39 o
   3   5 -18     8730.33     8961.81    292.92 o
   5   5 -18     4199.28     4419.43    192.70 o
   7   5 -18     8996.45     8670.20    370.69 o
   9   5 -18     1054.92      949.91    178.80 o
  11   5 -18     1349.39     1317.96    211.30 o
  13   5 -18      538.19      946.11    230.38 o
  15   5 -18     1453.18     1461.76    270.43 o
 -14   6 -18      842.23     1306.75    244.02 o
 -12   6 -18      686.32      570.53    178.41 o
 -10   6 -18     3056.72     3013.27    221.70 o
  -8   6 -18      424.16      337.08    128.66 o
  -6   6 -18     5057.92     4788.39    222.41 o
  -4   6 -18    15569.91    14636.89    344.20 o
  -2   6 -18      395.42      223.12     88.96 o
   0   6 -18      437.92      454.63    151.89 o
   2   6 -18     1138.52     1119.79    168.69 o
   4   6 -18    13842.21    12820.68    419.02 o
   6   6 -18     6515.00     5717.38    295.70 o
   8   6 -18     1276.54     1462.09    197.24 o
  10   6 -18     3493.95     3452.65    289.72 o
  12   6 -18      776.84      754.75    218.87 o
  14   6 -18      602.21      912.81    240.37 o
 -15   7 -18     1092.11     1234.80    250.02 o
 -13   7 -18      397.56      431.31    173.87 o
 -11   7 -18     2381.66     2478.86    271.52 o
  -9   7 -18     2518.54     2358.03    193.08 o
  -7   7 -18     1045.97     1350.02    152.04 o
  -5   7 -18     1911.93     1732.39    171.05 o
  -3   7 -18     7298.32     6601.80    311.54 o
  -1   7 -18     3255.03     3177.00    278.75 o
   1   7 -18     3568.42     3330.58    453.98 o
   3   7 -18     2677.74     2952.14    244.24 o
   5   7 -18     5549.32     4994.47    285.65 o
   7   7 -18     1349.99     1222.81    183.57 o
   9   7 -18     5873.89     5399.01    321.09 o
  11   7 -18      677.96      604.84    171.18 o
  13   7 -18      453.66      633.15    175.70 o
  15   7 -18      668.01      854.02    289.06 o
 -14   8 -18     1054.06      918.06    316.70 o
 -12   8 -18      868.09      943.23    218.54 o
 -10   8 -18      116.16      161.64    129.47 o
  -8   8 -18     1846.52     1808.20    217.60 o
  -6   8 -18      690.47      659.64    168.40 o
  -4   8 -18      175.69      271.66    149.78 o
  -2   8 -18     2454.68     2713.92    223.25 o
   0   8 -18      324.97      663.19    303.10 o
   2   8 -18     2290.22     2358.06    219.94 o
   4   8 -18      113.03      190.61    162.36 o
   6   8 -18      575.69      665.13    155.49 o
   8   8 -18     2054.88     1879.68    205.96 o
  10   8 -18       45.95       41.28    216.91 o
  12   8 -18     1084.83     1272.84    321.74 o
  14   8 -18      906.62     1224.66    361.43 o
 -11   9 -18      576.87      376.35    268.00 o
  -9   9 -18     1374.33     1610.29    225.30 o
  -7   9 -18     2249.63     2418.35    243.37 o
  -5   9 -18      225.94      295.72    140.80 o
  -3   9 -18     1718.50     1725.55    205.40 o
  -1   9 -18     2222.13     1976.68    206.10 o
   1   9 -18     1890.68     1733.69    204.09 o
   3   9 -18     2407.43     2624.43    248.19 o
   5   9 -18      566.31      438.85    161.13 o
   7   9 -18     3757.51     3431.11    272.53 o
   9   9 -18      932.66      909.58    205.03 o
  11   9 -18      315.91      284.08    184.52 o
  13   9 -18     1217.21     1393.78    245.82 o
 -10  10 -18      162.97      419.33    271.07 o
  -8  10 -18      377.81      244.76    253.53 o
  -6  10 -18     1328.24     1444.42    293.00 o
  -4  10 -18      594.26      653.34    177.21 o
  -2  10 -18     1995.94     1915.05    217.54 o
   0  10 -18       72.04      -58.18    147.25 o
   2  10 -18     2274.10     2187.42    226.26 o
   4  10 -18      690.17      735.23    189.50 o
   6  10 -18     1977.45     1817.42    220.82 o
   8  10 -18      594.52      743.01    171.04 o
  10  10 -18      296.72      488.47    193.41 o
  12  10 -18      358.53      285.34    156.10 o
  -9  11 -18     1302.73     1343.97    304.85 o
  -7  11 -18      690.28      479.86    290.82 o
  -5  11 -18      903.63     1287.39    329.85 o
  -3  11 -18     1206.18      692.60    287.74 o
  -1  11 -18     1722.95     1602.32    341.25 o
   1  11 -18      601.25      626.76    166.86 o
   3  11 -18      767.92      875.67    194.43 o
   5  11 -18      905.95      883.65    202.61 o
   7  11 -18      296.85      182.52    157.36 o
   9  11 -18     1053.92     1040.97    197.56 o
  -8  12 -18       28.67      149.14    279.41 o
  -6  12 -18      239.91      130.71    215.37 o
  -4  12 -18      821.59      788.66    269.32 o
  -2  12 -18      948.30      569.34    235.99 o
   0  12 -18       87.83      161.41    190.37 o
   2  12 -18      827.79     1002.28    271.52 o
   4  12 -18     1013.99      828.14    256.60 o
   6  12 -18      397.26      584.26    299.59 o
   8  12 -18       77.48      103.85    166.17 o
  -5  13 -18      295.78      151.33    227.21 o
  -3  13 -18      266.59       79.83    279.85 o
  -1  13 -18     1059.47     1186.06    356.61 o
   1  13 -18      640.29      747.43    307.48 o
   3  13 -18      599.27      720.68    310.55 o
   5  13 -18      419.22      535.14    299.15 o
 -17   1 -17     1458.74     1966.37    287.01 o
 -15   1 -17     1503.58     1749.33    257.01 o
 -13   1 -17     3393.60     3092.11    359.46 o
 -11   1 -17     1425.15     1248.63    197.84 o
  -9   1 -17     1802.09     1782.29    190.29 o
  -7   1 -17     9874.15     9347.64    252.47 o
  -5   1 -17    10695.67    10249.81    212.81 o
  -3   1 -17     7524.08     7237.31    217.18 o
  -1   1 -17     8582.99     8319.06    282.10 o
   1   1 -17     5041.53     5252.54    240.37 o
   3   1 -17    21609.89    21592.67    751.60 o
   5   1 -17     6449.83     6345.12    244.55 o
   7   1 -17     3694.68     3675.81    214.68 o
   9   1 -17     1423.53     1146.15    172.97 o
  11   1 -17     1849.13     1627.38    193.73 o
  13   1 -17     5010.88     4826.19    329.16 o
 -16   2 -17      405.20      567.20    189.01 o
 -14   2 -17      737.97     1008.55    231.69 o
 -12   2 -17      264.76      240.36    183.44 o
 -10   2 -17      679.97      653.07    182.29 o
  -8   2 -17      374.65      208.69     86.88 o
  -6   2 -17     3509.66     3546.55    136.63 o
  -4   2 -17     3251.31     3337.95    165.27 o
  -2   2 -17     8541.35     8110.94    285.62 o
   0   2 -17     1952.68     1910.90    138.22 o
   2   2 -17     7205.06     7886.88    434.03 o
   4   2 -17     5638.66     5604.44    241.51 o
   6   2 -17     3570.46     3713.19    202.86 o
   8   2 -17      504.95      443.00    165.36 o
  10   2 -17      715.29      615.25    142.75 o
  12   2 -17      318.89      287.58    163.49 o
  14   2 -17      780.94      810.11    225.81 o
 -17   3 -17      134.74      153.95    188.48 o
 -15   3 -17      742.23      739.45    231.35 o
 -13   3 -17     2008.75     2309.20    248.37 o
 -11   3 -17     7465.15     7071.95    897.89 o
  -9   3 -17      569.32      806.11    209.89 o
  -7   3 -17     4695.08     4569.81    204.22 o
  -5   3 -17     7425.63     6787.03    225.56 o
  -3   3 -17    11943.62    11346.70    270.97 o
  -1   3 -17    11501.59    11261.54    287.33 o
   1   3 -17    20800.93    20912.05    757.16 o
   5   3 -17     8384.02     8333.02    290.53 o
   7   3 -17     2527.92     2532.20    177.26 o
   9   3 -17      293.30      289.40    119.95 o
  11   3 -17     8311.59     8204.80    345.82 o
  13   3 -17     4138.13     4766.52    416.70 o
  15   3 -17      692.03      784.95    232.10 o
  17   3 -17      441.43      599.61    295.20 o
 -16   4 -17     4168.90     3885.76    361.98 o
 -14   4 -17     1694.43     1372.11    248.80 o
 -12   4 -17      771.82      859.04    174.61 o
 -10   4 -17      845.66      796.55    185.29 o
  -8   4 -17      904.24      834.14    122.43 o
  -6   4 -17     1091.52     1031.43    123.88 o
  -4   4 -17    18064.84    17278.01    586.57 o
  -2   4 -17     3112.41     3248.53    265.81 o
   0   4 -17     2411.34     2176.02    144.32 o
   2   4 -17     4166.40     4444.56    184.11 o
   4   4 -17    18728.60    18860.38    358.36 o
   6   4 -17     1307.12     1181.66    125.37 o
   8   4 -17     1179.37     1162.61    133.30 o
  10   4 -17      783.84      622.42    191.69 o
  12   4 -17     1181.34     1189.24    196.24 o
  14   4 -17     1720.95     1644.87    371.96 o
  16   4 -17     3999.95     4070.95    483.81 o
 -15   5 -17      940.92      925.66    231.36 o
 -13   5 -17      329.49      590.08    181.26 o
 -11   5 -17       68.49        9.59    160.50 o
  -9   5 -17     1758.09     1805.47    158.63 o
  -7   5 -17     5610.42     5457.36    223.32 o
  -5   5 -17     3837.18     3649.60    195.24 o
  -3   5 -17     8051.36     7842.34    245.80 o
  -1   5 -17     3758.33     3652.12    236.15 o
   1   5 -17     2345.83     2296.86    135.99 o
   3   5 -17    16819.93    16165.49    317.06 o
   5   5 -17     4076.94     3766.97    173.18 o
   7   5 -17     1851.56     1905.54    211.20 o
   9   5 -17      841.36      749.76    167.56 o
  11   5 -17      237.09       91.32    149.73 o
  13   5 -17     1106.20     1112.32    235.39 o
  15   5 -17      975.47     1628.64    391.26 o
 -16   6 -17      280.53      573.51    230.10 o
 -14   6 -17     1298.78      980.79    321.95 o
 -12   6 -17     2323.19     2008.73    235.35 o
 -10   6 -17     2280.35     2536.87    193.14 o
  -8   6 -17     3068.60     2909.14    195.95 o
  -6   6 -17      971.52      955.07    117.39 o
  -4   6 -17      290.88      393.91     90.63 o
  -2   6 -17    14337.62    13814.05    466.84 o
   0   6 -17      542.87      431.43     95.85 o
   2   6 -17    13941.62    14146.05   1038.03 o
   4   6 -17     1050.52     1050.09    150.80 o
   6   6 -17      980.46     1111.40    168.13 o
   8   6 -17     3188.67     3035.69    234.33 o
  10   6 -17     3014.78     3431.65    283.84 o
  12   6 -17     2605.34     2629.33    263.62 o
  14   6 -17     1241.12     1366.03    252.08 o
  16   6 -17      266.53      486.01    346.52 o
 -15   7 -17      685.21      659.05    221.14 o
 -13   7 -17      918.10     1076.48    222.21 o
 -11   7 -17      586.41      574.00    184.92 o
  -9   7 -17     2619.80     2738.81    306.86 o
  -7   7 -17     2476.15     2729.67    186.09 o
  -5   7 -17     1086.53     1078.76    128.78 o
  -3   7 -17      817.89      840.33    110.02 o
  -1   7 -17     8054.41     7592.26    677.47 o
   1   7 -17     5980.52     5335.37    501.79 o
   3   7 -17     2457.40     2267.95    198.58 o
   5   7 -17      363.21      655.51    248.27 o
   7   7 -17     1247.21     1370.91    281.60 o
   9   7 -17     1274.09     1082.22    170.31 o
  11   7 -17     1359.88     1373.61    205.51 o
  13   7 -17     2575.62     2785.94    292.34 o
  15   7 -17      532.24      517.14    339.07 o
 -14   8 -17      374.96      399.60    287.74 o
 -12   8 -17     2649.81     2801.95    279.50 o
 -10   8 -17      163.11      199.61    126.11 o
  -8   8 -17     4316.73     4054.58    228.42 o
  -6   8 -17     1887.12     2029.49    216.04 o
  -4   8 -17     8094.43     7611.10    344.46 o
  -2   8 -17     1198.05     1177.91    168.54 o
   0   8 -17    10751.89     9997.84    777.04 o
   2   8 -17     1710.18     1680.68    341.25 o
   4   8 -17     9164.30     8286.68    354.42 o
   6   8 -17     2583.16     2300.77    216.30 o
   8   8 -17     5346.68     5549.78    327.78 o
  10   8 -17      141.68       71.18    137.12 o
  12   8 -17     2373.64     2243.98    264.86 o
  14   8 -17      310.11      153.52    219.76 o
 -11   9 -17     1584.80     2033.07    361.00 o
  -9   9 -17     1725.77     2019.90    350.03 o
  -7   9 -17     1365.87     1662.85    202.28 o
  -5   9 -17      615.04      490.26    140.64 o
  -3   9 -17     2231.26     2091.24    212.74 o
  -1   9 -17     1219.49     1161.11    233.14 o
   1   9 -17     3688.91     3385.70    327.88 o
   3   9 -17     1751.56     1755.97    214.63 o
   5   9 -17      960.98      588.01    159.66 o
   7   9 -17     1630.13     1601.08    262.74 o
   9   9 -17      843.59      898.46    193.90 o
  11   9 -17     1505.81     1411.08    211.42 o
  13   9 -17      657.43      529.43    237.30 o
 -10  10 -17     3076.97     3380.99    435.56 o
  -8  10 -17      351.40       78.08    243.00 o
  -6  10 -17     3830.66     4453.45    439.51 o
  -4  10 -17      107.14       60.97    172.82 o
  -2  10 -17     2619.99     2339.65    224.24 o
   0  10 -17     1642.12     1311.19    197.17 o
   2  10 -17     3068.34     3365.62    339.72 o
   4  10 -17      247.80      273.77    155.85 o
   6  10 -17     3343.70     3118.89    275.71 o
   8  10 -17      345.24      494.96    157.47 o
  10  10 -17     3815.70     3793.56    378.10 o
  12  10 -17      345.84      333.13    189.83 o
  -9  11 -17      416.80      631.19    247.82 o
  -7  11 -17      866.53     1176.86    328.54 o
  -5  11 -17     1295.82     1426.43    336.87 o
  -3  11 -17      697.06      543.03    275.02 o
  -1  11 -17     1660.93     1792.70    337.75 o
   1  11 -17     2275.93     2267.74    334.68 o
   3  11 -17     1973.14     1789.40    225.39 o
   5  11 -17      586.87      595.20    187.12 o
   7  11 -17     1287.13      985.81    177.90 o
   9  11 -17      916.30     1092.53    223.49 o
  -8  12 -17     2089.52     2836.20    446.96 o
  -6  12 -17       53.22       21.05    203.52 o
  -4  12 -17      865.77      732.95    262.74 o
  -2  12 -17      169.84      247.39    216.24 o
   0  12 -17      913.38     1170.71    276.77 o
   2  12 -17      163.42      -66.23    180.72 o
   4  12 -17      967.70      945.69    258.35 o
   6  12 -17      141.22       77.20    255.29 o
   8  12 -17     2113.28     2281.43    257.79 o
  -5  13 -17      318.73      296.52    243.44 o
  -3  13 -17      903.84      836.04    328.54 o
  -1  13 -17      559.44      881.66    278.97 o
   1  13 -17      271.31      339.07    281.17 o
   3  13 -17      478.81      611.02    290.37 o
   5  13 -17      800.36      553.99    301.78 o
 -18   0 -16     1499.44     1609.34    363.18 o
 -16   0 -16     4082.66     4093.77    517.14 o
 -14   0 -16     7661.96     7708.98    618.04 o
 -12   0 -16     2034.85     1758.05    308.35 o
 -10   0 -16     1749.46     1765.50    309.67 o
  -8   0 -16      356.37      115.36    150.01 o
  -6   0 -16    11644.70    10882.73    485.13 o
  -4   0 -16    13695.12    13228.28    328.87 o
  -2   0 -16    14241.57    13438.85    494.34 o
   0   0 -16    15441.22    14685.44    516.71 o
   2   0 -16    15027.58    16024.59    529.43 o
   4   0 -16    10960.66    10439.03    427.66 o
   6   0 -16    14777.90    14241.98    505.31 o
   8   0 -16     1241.90      793.05    179.41 o
  10   0 -16     3779.32     3720.49    353.10 o
  12   0 -16      680.32      643.92    280.72 o
 -17   1 -16      757.78      857.34    213.38 o
 -15   1 -16     3480.01     3599.49    324.48 o
 -13   1 -16     4931.39     5265.16    359.51 o
 -11   1 -16      388.64      617.13    164.43 o
  -9   1 -16      512.66      311.16    120.74 o
  -7   1 -16     5271.06     5396.27    232.47 o
  -3   1 -16     3827.65     3603.92    152.24 o
  -1   1 -16     7658.63     7510.58    256.41 o
   1   1 -16     9988.04    10309.52    314.97 o
   3   1 -16     1315.90     1158.95    135.52 o
   5   1 -16    20132.09    18597.50    399.09 o
   7   1 -16     4493.15     4294.93    213.22 o
   9   1 -16      765.78      508.56    132.02 o
  11   1 -16     1217.81     1209.31    177.16 o
 -16   2 -16     2359.95     2450.60    276.71 o
 -14   2 -16     3512.15     4041.26    336.18 o
 -12   2 -16     6032.15     6068.42    365.11 o
 -10   2 -16     2531.69     2708.49    332.70 o
  -8   2 -16    16170.72    15647.11    346.60 o
  -6   2 -16     7445.95     7540.12    176.23 o
  -4   2 -16     7641.24     7001.01    211.13 o
  -2   2 -16    34000.16    34527.09    453.44 o
   0   2 -16     1120.67     1041.13    104.53 o
   2   2 -16    30626.05    32221.27    540.62 o
   4   2 -16    11119.27    11293.11    405.30 o
   6   2 -16     5695.21     5803.79    237.15 o
   8   2 -16    16919.83    16777.91    409.01 o
  10   2 -16     1310.38     1256.13    166.84 o
  12   2 -16     8039.14     8003.83    374.69 o
 -17   3 -16     1093.61      981.97    231.22 o
 -15   3 -16     1054.81     1187.44    229.98 o
 -13   3 -16     2420.66     2445.49    261.99 o
 -11   3 -16     3621.40     3524.81    285.32 o
  -9   3 -16      934.48      906.68    125.87 o
  -7   3 -16     2562.98     2264.41    151.39 o
  -5   3 -16     5357.78     5490.74    247.07 o
  -3   3 -16     7004.15     6785.74    212.08 o
  -1   3 -16    19494.99    19234.42    396.26 o
   1   3 -16     9019.29     8938.04    235.56 o
   3   3 -16    17049.51    16282.39    321.75 o
   5   3 -16     6504.16     6379.49    248.43 o
   7   3 -16     6409.06     5968.65    247.37 o
   9   3 -16      545.22      607.15    131.65 o
  11   3 -16     2880.32     2980.13    230.87 o
  13   3 -16     1628.02     2098.22    254.13 o
 -16   4 -16     2124.52     2220.53    295.69 o
 -14   4 -16      617.80      777.37    221.10 o
 -12   4 -16     2101.66     2191.67    254.77 o
 -10   4 -16     4074.00     3734.98    271.70 o
  -8   4 -16      899.69      613.24    107.50 o
  -6   4 -16     4393.04     4279.04    191.66 o
  -4   4 -16    12716.31    12454.33    291.89 o
  -2   4 -16     3980.06     3703.85    246.17 o
   0   4 -16     1044.33      783.99     95.78 o
   2   4 -16     6610.11     6909.99    379.27 o
   4   4 -16     7981.79     7841.53    231.89 o
   6   4 -16     6127.62     6084.38    210.16 o
   8   4 -16     2701.49     2644.17    163.66 o
  10   4 -16     4614.79     4974.20    267.22 o
  12   4 -16     1817.97     1890.86    218.53 o
  14   4 -16      733.65     1330.37    370.65 o
 -15   5 -16     1075.17     1070.82    217.73 o
 -13   5 -16     2038.08     1982.51    255.26 o
 -11   5 -16     2460.19     2151.62    245.47 o
  -9   5 -16      892.36      869.00    132.79 o
  -7   5 -16     4739.82     4461.01    203.81 o
  -5   5 -16     1583.52     1532.01    129.66 o
  -3   5 -16    22880.66    20873.39    465.52 o
  -1   5 -16    12686.50    12670.65    283.62 o
   1   5 -16     7198.82     6850.80    206.43 o
   5   5 -16     5527.54     5166.84    193.28 o
   7   5 -16     3640.22     3693.76    176.26 o
   9   5 -16      697.06      580.15    158.39 o
  11   5 -16     1014.23      944.80    189.96 o
  13   5 -16      987.12     1194.06    232.51 o
  15   5 -16      361.42      284.24    255.72 o
 -16   6 -16      187.08      178.46    177.26 o
 -14   6 -16     2608.10     2595.83    407.05 o
 -12   6 -16      953.70     1143.93    210.71 o
 -10   6 -16     1059.70      959.99    148.65 o
  -8   6 -16     4442.31     4578.54    316.80 o
  -6   6 -16     9631.50     9563.61    285.77 o
  -4   6 -16     1687.94     1646.88    139.47 o
  -2   6 -16     7290.24     7217.32    222.99 o
   0   6 -16      130.08      171.21     78.81 o
   2   6 -16     6518.33     6480.82    315.82 o
   4   6 -16     2013.55     1929.04    193.76 o
   6   6 -16     9225.87     8846.52    345.49 o
   8   6 -16     4117.86     4145.25    264.61 o
  10   6 -16     1139.18      973.35    201.19 o
  12   6 -16     1194.14     1284.63    197.98 o
  14   6 -16     3834.97     4316.39    583.39 o
  16   6 -16      344.64      554.78    238.48 o
 -15   7 -16      387.84      372.85    180.72 o
 -13   7 -16     2546.12     2777.26    274.45 o
 -11   7 -16      470.93      492.02    131.12 o
  -9   7 -16     2488.51     2484.58    190.14 o
  -7   7 -16     2997.38     3044.48    190.37 o
  -5   7 -16     3820.87     3700.96    188.30 o
  -3   7 -16     6951.85     6661.09    230.53 o
  -1   7 -16     2749.54     2438.18    209.46 o
   1   7 -16     5486.51     5211.00    325.47 o
   3   7 -16     4439.15     4245.83    575.71 o
   5   7 -16     2795.12     2702.91    215.98 o
   7   7 -16     6105.82     6173.03    320.72 o
   9   7 -16     3088.13     2919.62    240.05 o
  11   7 -16      318.33      371.51    157.45 o
  13   7 -16      719.50      824.99    192.93 o
  15   7 -16      477.08      543.47    314.50 o
 -14   8 -16      438.30      472.41    287.30 o
 -12   8 -16     1202.68     1152.87    210.25 o
 -10   8 -16      126.78      150.71    122.95 o
  -8   8 -16      709.67      715.34    125.53 o
  -6   8 -16     6779.11     6472.08    512.98 o
  -4   8 -16     4732.03     4840.58    328.10 o
  -2   8 -16      897.22     1081.25    161.21 o
   0   8 -16     1885.91     1769.34    323.05 o
   2   8 -16      672.72      798.48    186.86 o
   4   8 -16     3469.81     3613.96    261.43 o
   6   8 -16     6952.46     6459.19    318.41 o
   8   8 -16      614.12      557.12    176.32 o
  10   8 -16       99.98       60.19    134.39 o
  12   8 -16     1051.10      878.74    210.65 o
  14   8 -16      630.89      807.53    324.15 o
 -13   9 -16      342.96      437.31    256.60 o
 -11   9 -16     1498.17     1718.57    332.48 o
  -9   9 -16      828.83      871.13    277.22 o
  -7   9 -16     1888.20     2130.30    226.35 o
  -5   9 -16     2952.39     2725.56    232.29 o
  -3   9 -16     3325.03     3040.44    227.78 o
  -1   9 -16     4897.57     4926.53    635.58 o
   1   9 -16     1401.46     1555.86    332.48 o
   3   9 -16     1548.79     1211.32    189.01 o
   5   9 -16     1628.40     1824.09    197.18 o
   7   9 -16     1297.09     1182.24    180.96 o
   9   9 -16     1484.26     1464.47    189.51 o
  11   9 -16     1758.74     1628.48    214.14 o
  13   9 -16      688.41      614.52    301.34 o
 -12  10 -16      394.95      485.13    285.12 o
  -8  10 -16      242.84      117.56    182.47 o
  -6  10 -16     1366.46     1386.52    313.62 o
  -4  10 -16      136.08       80.71    176.33 o
  -2  10 -16      349.26      465.08    150.77 o
   0  10 -16      688.98      666.49    170.16 o
   2  10 -16      273.11      415.73    149.62 o
   4  10 -16      306.54      215.98    156.33 o
   6  10 -16      855.69      773.40    157.88 o
   8  10 -16      155.44      273.70    129.24 o
  10  10 -16      185.43      400.32    179.59 o
  12  10 -16      268.89      493.57    188.92 o
 -11  11 -16      578.71      417.14    298.27 o
  -9  11 -16      454.03      481.18    224.14 o
  -7  11 -16     1567.57     1951.48    366.26 o
  -5  11 -16      421.77      447.41    217.56 o
  -3  11 -16      843.92      946.57    307.04 o
  -1  11 -16      272.86      281.17    243.44 o
   1  11 -16      283.81      441.71    210.11 o
   3  11 -16      483.21      530.89    179.73 o
   5  11 -16      706.32      657.71    185.76 o
   7  11 -16     1411.46     1517.05    215.17 o
   9  11 -16      391.84      484.79    149.81 o
  11  11 -16      406.42      483.93    171.11 o
  -8  12 -16      617.85     1090.00    342.57 o
  -6  12 -16       80.84      103.08    202.65 o
  -4  12 -16      877.68      643.92    243.00 o
  -2  12 -16      465.24      722.00    258.35 o
   0  12 -16     2208.75     1867.26    320.20 o
   2  12 -16      579.79      778.58    250.02 o
   4  12 -16      978.35      676.37    237.74 o
   6  12 -16      255.81      349.59    271.07 o
   8  12 -16      770.07      866.74    319.32 o
  -5  13 -16      306.85      275.90    228.09 o
  -3  13 -16      240.93      140.36    271.52 o
  -1  13 -16      467.41      415.83    234.23 o
   1  13 -16      483.15      846.12    315.38 o
   3  13 -16      176.55      380.30    257.92 o
   5  13 -16      565.68      441.26    288.18 o
   0  14 -16      451.44      391.26    312.30 o
 -17   1 -15      486.66      492.89    203.19 o
 -15   1 -15     1310.31     1313.98    252.39 o
 -13   1 -15     3079.03     3126.83    271.11 o
 -11   1 -15     2299.65     2208.24    225.51 o
  -9   1 -15     3616.86     3197.56    286.42 o
  -7   1 -15     8047.35     7744.97    159.82 o
  -5   1 -15    30515.38    30661.35    335.48 o
  -3   1 -15     7895.14     7582.19    206.89 o
  -1   1 -15     7530.93     7405.21    248.88 o
   1   1 -15     7868.27     8684.20    748.53 o
   3   1 -15     4955.63     5125.76    213.52 o
   5   1 -15    17513.67    18233.39    390.49 o
   7   1 -15    10655.82    10974.87    334.68 o
   9   1 -15     1267.99     1589.21    281.60 o
 -18   2 -15      228.85      168.43    171.07 o
 -16   2 -15     1403.24     1382.44    259.69 o
 -14   2 -15      123.34      247.24    154.14 o
 -12   2 -15      775.46      787.18    168.48 o
 -10   2 -15     1055.38     1000.49    171.20 o
  -8   2 -15     2546.18     2675.46    160.71 o
  -6   2 -15      456.51      501.17     69.92 o
  -4   2 -15     7080.00     6840.60    206.00 o
  -2   2 -15     6085.59     6213.06    201.34 o
   0   2 -15      558.21     2097.10    252.65 o
   2   2 -15     4453.52     4669.97    214.14 o
   4   2 -15     7157.63     6526.78    236.14 o
   6   2 -15      330.92      474.64    119.65 o
   8   2 -15     2649.25     2602.76    194.43 o
  10   2 -15     1814.83     1815.34    266.47 o
 -17   3 -15     1376.60     1572.19    324.80 o
 -15   3 -15     1801.80     1718.43    238.51 o
 -13   3 -15     2306.13     2640.16    281.57 o
 -11   3 -15     1231.60     1210.72    189.50 o
  -9   3 -15      294.02      103.28     92.56 o
  -7   3 -15    11835.95    11086.35    282.36 o
  -5   3 -15    11819.64    11076.41    267.82 o
  -3   3 -15     3795.28     3897.28    164.11 o
  -1   3 -15     2034.66     2310.92    150.17 o
   1   3 -15     2013.92     2039.97    119.73 o
   3   3 -15     7931.18     7604.02    216.60 o
   5   3 -15     7388.03     7473.40    250.07 o
   7   3 -15     4252.05     4709.35    213.08 o
   9   3 -15      725.02      656.81    142.86 o
  11   3 -15      805.42      563.25    174.08 o
 -16   4 -15      148.83      424.71    212.49 o
 -14   4 -15     1877.19     1684.71    224.08 o
 -12   4 -15     1849.42     1845.53    224.03 o
 -10   4 -15       57.12       17.96     93.34 o
  -8   4 -15     1475.99     1517.46    138.91 o
  -6   4 -15     3945.78     3945.72    225.74 o
  -4   4 -15     2062.31     2022.88    132.29 o
  -2   4 -15    50403.58    49835.93    988.54 o
   0   4 -15      106.20       51.38     73.12 o
   2   4 -15    57529.09    56314.38   1139.43 o
   4   4 -15     2582.98     2580.72    149.20 o
   6   4 -15     3748.43     3470.62    195.65 o
   8   4 -15     2201.98     2251.55    149.12 o
  10   4 -15      134.42        9.31    132.11 o
  12   4 -15      781.17     1027.97    197.18 o
 -17   5 -15      285.15      665.02    241.02 o
 -15   5 -15     1969.17     1945.12    243.79 o
 -13   5 -15     1144.93     1294.00    213.01 o
 -11   5 -15      592.57      624.64    184.17 o
  -9   5 -15       40.88       46.46    101.31 o
  -7   5 -15     2972.28     2569.32    157.68 o
  -5   5 -15     9987.63     9231.86    432.66 o
  -3   5 -15     5224.08     4959.40    191.35 o
   1   5 -15    16721.46    15858.48    547.46 o
   3   5 -15     7349.10     7290.03    209.82 o
   5   5 -15     7546.69     7654.93    226.69 o
   7   5 -15     5120.83     4766.76    190.86 o
   9   5 -15       73.43      -15.50    119.24 o
  11   5 -15      913.55      652.67    171.76 o
  13   5 -15     2752.68     2622.77    269.61 o
 -16   6 -15     1765.02     1818.07    391.48 o
 -14   6 -15      754.61      673.92    186.75 o
 -12   6 -15     4114.51     3806.21    296.71 o
 -10   6 -15     1463.40     1446.49    154.84 o
  -8   6 -15     2084.76     2092.01    156.14 o
  -6   6 -15     1121.88     1230.92    125.19 o
  -4   6 -15    18401.63    17560.45    449.17 o
  -2   6 -15     1235.73     1303.20    142.57 o
   0   6 -15     6244.48     5909.33    199.32 o
   2   6 -15     1192.95     1280.13    103.78 o
   4   6 -15    22111.52    21427.10    502.13 o
   6   6 -15     1697.00     1587.91    176.08 o
   8   6 -15     2048.68     2034.99    191.92 o
  10   6 -15     1886.16     1706.57    221.81 o
  12   6 -15     3468.93     3213.47    274.25 o
  14   6 -15      553.00      651.37    264.50 o
  16   6 -15     1854.92     2039.00    277.36 o
 -15   7 -15       93.32       65.99    159.45 o
 -13   7 -15     1018.32     1059.76    215.44 o
 -11   7 -15     1369.95     1236.28    163.97 o
  -9   7 -15     3236.64     3357.00    208.60 o
  -7   7 -15     3225.08     3111.36    188.98 o
  -5   7 -15     2359.14     2513.41    164.48 o
  -3   7 -15     5400.58     5461.44    207.33 o
  -1   7 -15     2808.47     2515.81    361.43 o
   1   7 -15     2336.78     2333.00    194.82 o
   3   7 -15    12090.24    10985.37    365.99 o
   5   7 -15     1774.44     1701.92    242.79 o
   7   7 -15     1496.41     1628.35    196.94 o
   9   7 -15     3742.95     4152.24    378.10 o
  11   7 -15     1904.16     2027.36    223.78 o
  13   7 -15     1049.44     1193.26    223.00 o
  15   7 -15      247.62      278.09    232.04 o
 -14   8 -15     1059.94     1163.26    317.57 o
 -12   8 -15      331.92      258.79    242.57 o
 -10   8 -15     2770.40     2873.56    206.49 o
  -8   8 -15       45.24       31.43    106.58 o
  -6   8 -15      151.74      188.36    140.58 o
  -4   8 -15     1139.36     1095.22    156.25 o
  -2   8 -15     9936.11     9396.76    353.34 o
   0   8 -15      437.41      386.69    131.95 o
   2   8 -15    10389.46     9785.13    956.66 o
   4   8 -15      336.76      327.27    153.11 o
   6   8 -15      510.18      647.77    145.89 o
   8   8 -15      107.04      202.69    148.11 o
  10   8 -15     3277.82     2835.71    247.20 o
  12   8 -15      462.07      461.72    183.17 o
  14   8 -15      959.46     1382.57    357.05 o
 -13   9 -15      380.23      296.95    254.41 o
 -11   9 -15      329.93      272.39    246.07 o
  -9   9 -15      999.83     1358.45    265.37 o
  -7   9 -15      915.22     1056.55    186.91 o
  -5   9 -15     1524.09     1579.83    381.40 o
  -3   9 -15     1432.89     1235.07    169.71 o
  -1   9 -15     6928.34     6573.20    307.86 o
   1   9 -15     7681.25     7266.46    566.49 o
   3   9 -15     3024.29     2775.48    232.14 o
   5   9 -15     2799.02     2482.61    213.68 o
   7   9 -15      591.37      581.95    151.63 o
   9   9 -15      335.09      269.80    157.61 o
  11   9 -15      597.23      969.65    208.37 o
  13   9 -15      272.09      320.64    276.77 o
 -12  10 -15     2473.29     2418.18    402.66 o
  -8  10 -15     5444.69     5258.33    479.86 o
  -6  10 -15      507.59      427.23    261.87 o
  -4  10 -15     1872.89     2044.90    344.33 o
  -2  10 -15      251.42       72.26    128.35 o
   0  10 -15     1728.86     2090.36    345.65 o
   2  10 -15      130.91      226.71    131.71 o
   4  10 -15     1559.01     1513.58    207.63 o
   6  10 -15      349.32      301.27    171.29 o
   8  10 -15     5445.53     5804.13    337.09 o
  10  10 -15      323.22      209.25    168.96 o
  12  10 -15     2776.79     2351.07    371.52 o
 -11  11 -15     1216.20     1400.55    361.43 o
  -9  11 -15      638.75      769.36    250.46 o
  -7  11 -15     1574.62     1538.73    304.42 o
  -5  11 -15      250.87      204.84    193.87 o
  -3  11 -15     1556.81     1529.08    337.31 o
  -1  11 -15      466.36      568.03    262.30 o
   1  11 -15     1238.88     1101.85    257.47 o
   3  11 -15      577.66      518.80    175.08 o
   5  11 -15      417.08      311.86    167.22 o
   7  11 -15     1360.27     1230.14    199.91 o
   9  11 -15     1083.39      992.71    189.16 o
  11  11 -15     1369.04     1651.25    253.75 o
  -8  12 -15       61.98      108.34    258.35 o
  -6  12 -15     2334.06     2121.67    387.75 o
  -4  12 -15      749.64      664.53    245.19 o
  -2  12 -15     1834.09     1954.55    332.48 o
   0  12 -15       73.66      111.41    187.29 o
   2  12 -15     1678.65     1392.22    284.67 o
   4  12 -15     1027.17      812.79    246.07 o
   6  12 -15     1907.91     1818.13    350.90 o
   8  12 -15      169.10      162.73    261.42 o
  -7  13 -15     1193.66     1261.07    313.18 o
  -5  13 -15     1028.68     1002.72    289.50 o
  -3  13 -15      145.21      357.93    289.06 o
  -1  13 -15     1737.24     1714.18    332.48 o
   1  13 -15     1366.56     1343.10    344.77 o
   3  13 -15      103.23       83.34    189.05 o
   5  13 -15      290.58      207.04    265.37 o
   7  13 -15     1543.62     1758.48    372.83 o
  -2  14 -15       23.76      -88.16    202.21 o
   0  14 -15      462.36      575.92    321.08 o
   2  14 -15       31.07      142.56    278.09 o
 -18   0 -14     1899.80     2200.63    435.13 o
 -16   0 -14      561.32      400.91    245.19 o
 -14   0 -14     3625.04     3996.82    466.71 o
 -12   0 -14    10456.89    10167.08    600.49 o
 -10   0 -14    14891.81    14032.32    651.37 o
  -8   0 -14    16780.58    17108.45    657.95 o
  -6   0 -14    19437.94    18955.65    430.73 o
  -4   0 -14    10657.97    10525.53    270.18 o
  -2   0 -14    37652.66    36505.25    761.03 o
   0   0 -14     6725.51     7372.55    343.01 o
   2   0 -14    39093.09    41758.33    811.91 o
   4   0 -14    11256.97    10597.82    403.55 o
   6   0 -14    21803.48    22293.09    598.74 o
   8   0 -14    19912.58    21322.84    649.62 o
 -17   1 -14     1010.97     1236.45    256.93 o
 -15   1 -14     3720.70     3257.46    304.31 o
 -13   1 -14     2911.51     3091.19    290.36 o
 -11   1 -14     1884.45     1810.33    209.31 o
  -9   1 -14      894.24      610.49    140.66 o
  -7   1 -14     5319.32     5479.11    129.76 o
  -5   1 -14    11735.15    11634.21    208.01 o
  -3   1 -14     3737.13     3824.25    147.47 o
  -1   1 -14    10576.31    10245.21    453.55 o
   1   1 -14     9833.76     9999.13    299.37 o
   3   1 -14    12659.28    11755.43    291.47 o
   5   1 -14    18900.82    17345.84    363.18 o
   7   1 -14     6707.97     6860.55    264.37 o
   9   1 -14     3205.69     3262.86    260.55 o
 -18   2 -14       79.70      262.85    219.10 o
 -16   2 -14     3206.71     3446.28    336.98 o
 -14   2 -14     2669.96     3005.50    300.02 o
 -12   2 -14      999.99     1081.15    210.74 o
 -10   2 -14     4165.85     4061.80    266.50 o
  -8   2 -14      823.68      503.94     94.95 o
  -6   2 -14     8916.48     8457.32    168.52 o
  -4   2 -14     7571.35     6548.09    192.18 o
  -2   2 -14    16771.78    16574.54    292.36 o
   0   2 -14    34075.63    32773.30   1246.73 o
   2   2 -14    18892.16    19572.87    383.28 o
   4   2 -14     4623.39     4313.88    188.24 o
   6   2 -14    10635.95    10147.31    285.45 o
   8   2 -14     1753.81     1701.50    175.01 o
 -17   3 -14      514.82      591.67    210.65 o
 -15   3 -14     2235.58     2310.87    281.49 o
 -13   3 -14     6253.51     5962.38    620.45 o
 -11   3 -14     4377.41     4484.24    291.19 o
  -9   3 -14      874.75      609.91    107.54 o
  -7   3 -14     9474.75     9081.23    367.49 o
  -5   3 -14     3637.32     3589.90    159.09 o
  -3   3 -14     7096.91     6598.18    197.82 o
  -1   3 -14     5838.00     5314.42    305.19 o
   1   3 -14     8059.24     7703.16    320.11 o
   3   3 -14     5675.26     5395.01    181.26 o
   5   3 -14     8740.29     8626.77    480.08 o
   7   3 -14    14058.33    13540.20    345.61 o
   9   3 -14     1637.58     1647.13    161.87 o
 -16   4 -14      124.49      318.33    165.80 o
 -14   4 -14     2803.14     3336.00    305.71 o
 -12   4 -14     4769.88     4362.19    302.67 o
 -10   4 -14     4865.74     4703.90    213.34 o
  -8   4 -14     4960.41     4579.49    254.30 o
  -6   4 -14     9133.67     8830.88    502.84 o
  -4   4 -14     2271.30     2052.59    133.49 o
  -2   4 -14    10629.57    10589.95    378.71 o
   0   4 -14      855.04      719.07     88.37 o
   2   4 -14     9895.46     9693.74    233.64 o
   4   4 -14     2997.38     2913.06    142.70 o
   6   4 -14     7249.93     7228.33    351.18 o
   8   4 -14     7380.19     7191.71    233.97 o
  10   4 -14     4531.38     4289.32    241.05 o
  14   4 -14     3780.93     4303.43    454.86 o
 -17   5 -14      880.81     1178.83    257.52 o
 -15   5 -14     2319.59     2534.95    292.82 o
 -13   5 -14     1242.89     1135.99    202.41 o
 -11   5 -14     1587.23     1557.33    215.08 o
  -9   5 -14      371.77      412.34     98.61 o
  -7   5 -14     2882.21     3097.05    174.48 o
  -5   5 -14    17537.43    17260.68    599.44 o
  -3   5 -14     2517.60     2255.11    135.07 o
  -1   5 -14     9170.69     9039.97    579.73 o
   1   5 -14     5514.10     5292.64    333.40 o
   3   5 -14     8440.82     8707.42    307.91 o
   5   5 -14    19897.50    19711.02    334.42 o
   7   5 -14     3024.57     2731.05    147.17 o
   9   5 -14     1335.57     1064.37    185.40 o
  11   5 -14     3463.35     2974.57    256.42 o
  13   5 -14      910.29     1171.15    306.60 o
 -16   6 -14     1761.09     1962.23    275.12 o
 -14   6 -14      987.84     1242.76    226.52 o
 -12   6 -14     1168.19     1190.65    209.19 o
 -10   6 -14      154.39      164.08    106.08 o
  -8   6 -14      195.49      107.25    102.18 o
  -6   6 -14     4717.47     4810.18    204.20 o
  -4   6 -14     3715.48     3699.33    175.94 o
  -2   6 -14      160.72      218.58     71.98 o
   0   6 -14      311.29      330.59     75.22 o
   2   6 -14      327.95      360.95     72.72 o
   4   6 -14     2652.96     2736.01    206.38 o
   6   6 -14     5989.73     5949.90    598.74 o
   8   6 -14      228.77       44.82    140.35 o
  10   6 -14      366.45      176.02    138.20 o
  12   6 -14      830.07      880.08    186.39 o
  16   6 -14     1943.43     2384.42    432.93 o
 -15   7 -14      165.63       71.05    188.85 o
 -13   7 -14      629.31      692.21    177.93 o
 -11   7 -14     3951.10     3713.09    227.78 o
  -9   7 -14     5625.64     5500.51    393.58 o
  -7   7 -14     2849.88     2831.97    192.16 o
  -5   7 -14      801.47      714.09    110.18 o
  -3   7 -14     9085.67     8498.07    241.33 o
  -1   7 -14     4866.32     4487.00    414.07 o
   1   7 -14     1500.20     1600.79    168.93 o
   3   7 -14     3323.16     3529.68    224.80 o
   5   7 -14     1911.05     1751.06    178.56 o
   7   7 -14     4728.80     4411.95    265.38 o
   9   7 -14     5826.87     5767.50    301.69 o
  11   7 -14     2110.22     2608.42    251.04 o
  13   7 -14     1638.81     1662.69    215.87 o
  15   7 -14      589.51     1068.89    377.45 o
 -14   8 -14     1609.17     1852.79    347.40 o
 -12   8 -14       44.91      124.43    153.82 o
 -10   8 -14      308.17      220.55    113.18 o
  -8   8 -14      412.00      280.40    113.49 o
  -6   8 -14     1209.43     1214.79    130.29 o
  -4   8 -14      483.75      450.56    204.41 o
  -2   8 -14     5033.10     4754.79    262.35 o
   0   8 -14      652.57     1111.09    205.50 o
   2   8 -14     4831.61     4435.59    328.10 o
   4   8 -14      195.33      269.44    132.37 o
   6   8 -14      487.27      453.61    176.55 o
   8   8 -14      768.69      675.27    165.13 o
  10   8 -14      140.66      271.67    162.33 o
  12   8 -14       34.00       30.07    141.14 o
  14   8 -14     2173.10     2718.22    379.85 o
 -13   9 -14      679.33      634.27    277.65 o
 -11   9 -14      704.73      767.17    283.35 o
  -9   9 -14     1220.32     1348.35    294.32 o
  -7   9 -14      460.48      483.55    142.58 o
  -5   9 -14     4076.09     4457.73    262.40 o
  -3   9 -14      704.88      567.38    144.48 o
  -1   9 -14     1432.10     1303.56    178.93 o
   1   9 -14     3813.00     3733.26    676.15 o
   3   9 -14      339.14      545.12    160.75 o
   5   9 -14     1556.94     1593.30    181.12 o
   7   9 -14     1333.95     1334.86    170.00 o
   9   9 -14     1640.37     1715.14    211.41 o
  11   9 -14      907.12      941.17    201.06 o
  13   9 -14      231.07      390.38    224.14 o
 -12  10 -14      159.05      409.68    275.47 o
 -10  10 -14      697.23     1075.09    304.85 o
  -8  10 -14       75.68       89.04    242.57 o
  -6  10 -14      153.45      104.39    237.30 o
  -4  10 -14     1068.78     1318.97    306.60 o
  -2  10 -14      469.07      334.81    123.62 o
   0  10 -14     5811.43     5319.11    353.76 o
   2  10 -14      157.73      270.31    149.35 o
   4  10 -14     1011.00      934.52    180.58 o
   6  10 -14       52.85       16.50    133.74 o
   8  10 -14      184.46      211.22    135.07 o
  10  10 -14      997.86     1002.17    180.20 o
  12  10 -14      167.78       99.13    257.04 o
 -11  11 -14     1098.54     1203.17    343.01 o
  -9  11 -14     1359.11     1567.24    349.15 o
  -7  11 -14      948.26      957.97    271.95 o
  -5  11 -14      775.63      708.40    240.37 o
  -3  11 -14      297.64      129.40    241.25 o
  -1  11 -14     2495.66     2137.90    343.45 o
   1  11 -14      755.39     1004.90    289.50 o
   3  11 -14      406.45      330.53    158.12 o
   5  11 -14      527.03      493.69    179.84 o
   7  11 -14     1025.53      997.68    173.81 o
   9  11 -14      455.03      469.19    159.96 o
  11  11 -14     1360.99     1517.47    223.88 o
 -10  12 -14      300.55      514.96    260.99 o
  -8  12 -14      809.79      748.75    257.92 o
  -6  12 -14      290.25      196.07    263.62 o
  -4  12 -14      692.69      578.99    246.51 o
  -2  12 -14      926.00     1115.45    321.08 o
   0  12 -14      284.64      323.27    206.59 o
   2  12 -14      900.72      990.87    247.39 o
   4  12 -14     1457.93      997.45    257.04 o
   6  12 -14      291.23      314.50    253.09 o
   8  12 -14      405.82      383.80    269.76 o
  10  12 -14      177.14      349.33    187.60 o
  -7  13 -14     1787.04     1842.70    345.20 o
  -5  13 -14      189.16      485.13    243.00 o
  -3  13 -14      155.35      529.43    306.17 o
  -1  13 -14      452.72      751.82    265.37 o
   1  13 -14      930.18     1111.93    335.55 o
   3  13 -14      365.98      260.99    260.11 o
   5  13 -14      502.26      366.70    265.81 o
   7  13 -14      587.66      647.42    302.65 o
  -4  14 -14       16.59     -146.94    267.57 o
  -2  14 -14      347.23      466.26    251.34 o
   0  14 -14     1321.17     1321.17    363.63 o
   2  14 -14      688.74      743.48    317.57 o
   4  14 -14       20.06      154.84    272.83 o
 -17   1 -13      251.31      308.60    211.07 o
 -15   1 -13     2907.00     2507.50    276.73 o
 -13   1 -13     1550.02     1601.39    217.81 o
 -11   1 -13     3460.89     3369.55    255.69 o
  -9   1 -13     5285.88     4925.06    270.94 o
  -7   1 -13     4163.94     3677.60    100.77 o
  -5   1 -13    21423.20    21403.69    488.29 o
  -3   1 -13    15008.88    15250.57    269.13 o
  -1   1 -13     4123.39     4627.94    185.90 o
   1   1 -13     9414.78     9760.73    466.49 o
   3   1 -13     6027.94     6328.21    218.35 o
   5   1 -13     9083.12     9726.89    268.49 o
   7   1 -13     5590.32     6011.97    239.60 o
 -18   2 -13      179.00      263.04    216.94 o
 -16   2 -13      560.93      515.73    176.13 o
 -14   2 -13     6197.14     5451.17    647.87 o
 -12   2 -13      546.02      560.86    151.29 o
 -10   2 -13       92.71       60.00    100.70 o
  -8   2 -13     2748.75     2504.86    143.75 o
  -6   2 -13    22844.34    24553.24    494.16 o
  -4   2 -13     3417.24     3494.61    143.30 o
  -2   2 -13    19592.63    19702.81    306.41 o
   0   2 -13     4918.34     5073.81    168.08 o
   2   2 -13    20706.93    22083.12    391.61 o
   4   2 -13     2703.30     3125.23    160.86 o
   6   2 -13    23169.62    23987.80    430.75 o
   8   2 -13     2622.91     2507.01    179.88 o
 -17   3 -13      107.11       27.34    149.78 o
 -15   3 -13     2110.03     2192.47    260.44 o
 -13   3 -13     4305.74     4270.17    361.87 o
 -11   3 -13     3400.11     3350.65    254.84 o
  -9   3 -13     2923.72     2602.96    156.06 o
  -7   3 -13    18598.10    17957.16    341.27 o
  -5   3 -13     9589.00     9290.10    235.35 o
  -3   3 -13     8169.66     7891.56    205.88 o
  -1   3 -13    20145.88    20876.61    620.28 o
   1   3 -13     9457.32     8961.85    521.31 o
   3   3 -13     4250.11     4558.19    165.45 o
   5   3 -13     4983.62     5296.72    396.53 o
   7   3 -13    16206.31    16369.87    550.49 o
   9   3 -13     2657.50     3054.64    271.07 o
 -16   4 -13     3657.28     3575.29    333.09 o
 -14   4 -13      278.25      252.53    143.71 o
 -12   4 -13      623.47      785.14    174.72 o
 -10   4 -13     2456.33     2338.33    167.19 o
  -8   4 -13     7788.12     7793.13    249.28 o
  -6   4 -13     3380.59     3251.54    161.37 o
  -4   4 -13    15460.77    14916.01    595.47 o
  -2   4 -13    10165.60     9531.42    224.16 o
   0   4 -13     1286.22     1122.20     91.85 o
   2   4 -13    12335.79    12131.20    246.14 o
   4   4 -13    16437.99    16856.79    295.59 o
   6   4 -13     4933.58     4893.90    174.93 o
   8   4 -13     6964.61     6961.32    224.99 o
  10   4 -13     1961.12     1968.15    276.34 o
  14   4 -13      215.64      278.53    230.72 o
 -17   5 -13     2237.37     2511.75    302.95 o
 -15   5 -13     2329.08     2252.33    275.88 o
 -13   5 -13     3003.23     2527.82    264.76 o
 -11   5 -13     4132.22     3990.56    215.34 o
  -9   5 -13      633.33      389.15    103.00 o
  -7   5 -13     2022.06     1802.96    142.47 o
  -5   5 -13    12348.10    12127.26    313.76 o
  -3   5 -13     4464.88     4173.69    165.67 o
  -1   5 -13     4667.95     4463.80    158.06 o
   1   5 -13     1560.35     1684.55    178.91 o
   3   5 -13     6402.17     5864.45    254.57 o
   5   5 -13    12129.05    11906.88    260.68 o
   7   5 -13     3853.90     3980.55    169.76 o
   9   5 -13     1634.51     1610.04    138.90 o
  11   5 -13     2650.49     2363.35    309.24 o
  13   5 -13     1021.42     1213.69    301.78 o
  15   5 -13     1315.16     1170.28    329.42 o
 -16   6 -13      149.19      259.97    173.26 o
 -14   6 -13     1987.68     1895.58    250.74 o
 -12   6 -13     1119.06      990.92    198.61 o
 -10   6 -13     4439.72     4485.12    224.72 o
  -8   6 -13     2084.51     2020.06    158.66 o
  -6   6 -13     2397.86     2483.33    157.68 o
  -4   6 -13     4559.91     4373.16    180.45 o
  -2   6 -13    16868.04    16115.52    299.88 o
   0   6 -13     2592.26     2522.27    190.84 o
   2   6 -13    18412.08    17127.90    428.37 o
   4   6 -13     2480.02     2403.33    208.35 o
   6   6 -13     2008.42     1890.03    173.22 o
   8   6 -13     3008.97     3119.01    236.72 o
  10   6 -13     4240.72     4413.51    278.89 o
  12   6 -13     1206.56     1116.33    284.24 o
  16   6 -13      293.86      291.69    304.85 o
 -15   7 -13     1021.70     1239.07    217.20 o
 -13   7 -13     2356.39     2231.85    253.50 o
 -11   7 -13     1574.53     1504.63    161.07 o
  -9   7 -13     2308.07     2344.47    178.68 o
  -7   7 -13     2704.63     2608.13    170.92 o
  -5   7 -13     1240.01     1051.23    113.85 o
  -3   7 -13     2834.29     2752.42    148.09 o
  -1   7 -13     7080.05     7026.48    403.76 o
   1   7 -13     9870.83     9385.98    701.60 o
   3   7 -13     4650.38     4485.88    251.12 o
   5   7 -13     4245.85     3929.11    232.77 o
   7   7 -13     3193.90     3212.23    234.18 o
   9   7 -13     1294.39     1208.04    221.51 o
  11   7 -13     1043.39     1365.59    226.56 o
  13   7 -13     1420.18     1753.22    311.87 o
  15   7 -13      377.95      449.16    307.92 o
 -14   8 -13      169.64        3.07    245.19 o
 -12   8 -13     3337.00     3040.91    270.74 o
 -10   8 -13      444.36      576.30    134.94 o
  -8   8 -13     7304.96     7680.20    389.18 o
  -6   8 -13     3357.00     3599.03    279.16 o
  -4   8 -13     4694.13     4597.89    250.31 o
  -2   8 -13     4422.84     4393.36    242.25 o
   0   8 -13    16923.09    16312.85    868.06 o
   2   8 -13     2292.04     2421.37    205.17 o
   4   8 -13     4975.28     5176.71    268.29 o
   6   8 -13     3998.60     3498.87    224.25 o
   8   8 -13     8206.21     7904.06    340.30 o
  10   8 -13      595.25      560.75    171.84 o
  12   8 -13     3867.90     3670.30    280.95 o
  14   8 -13      203.92      129.40    199.12 o
 -13   9 -13     1051.78     1067.20    297.83 o
 -11   9 -13     2692.62     2853.32    262.48 o
  -9   9 -13     1930.13     1853.23    323.72 o
  -7   9 -13      760.11      655.32    252.22 o
  -5   9 -13     1045.91     1181.16    172.80 o
  -3   9 -13     1878.76     1659.95    225.46 o
  -1   9 -13     4348.26     4297.66    248.56 o
   1   9 -13     3803.27     3793.06    252.22 o
   3   9 -13     5309.45     5078.61    271.75 o
   5   9 -13     2111.52     2110.84    194.59 o
   7   9 -13     1097.01      895.57    160.34 o
   9   9 -13     4471.79     4004.78    271.83 o
  11   9 -13      905.69     1171.83    186.35 o
  13   9 -13     1017.28      828.14    304.42 o
 -12  10 -13      197.95      284.24    261.87 o
 -10  10 -13     1662.87     1743.57    346.96 o
  -8  10 -13      506.83      388.19    257.47 o
  -6  10 -13     4335.52     3337.12    377.66 o
  -4  10 -13      973.40      788.66    228.97 o
  -2  10 -13     3559.22     3193.25    352.66 o
   0  10 -13      787.39      930.52    162.36 o
   2  10 -13     2894.00     2987.68    239.76 o
   4  10 -13      950.46      812.80    176.86 o
   6  10 -13     4142.62     4126.65    267.42 o
   8  10 -13      366.11      397.64    143.11 o
  10  10 -13     2003.72     2170.68    235.24 o
  12  10 -13      336.28      355.30    210.11 o
 -11  11 -13      793.92      981.22    283.35 o
  -9  11 -13      347.59      315.82    264.06 o
  -7  11 -13     1663.98     1793.13    357.48 o
  -5  11 -13     1153.10     1423.36    328.54 o
  -3  11 -13      866.62      987.80    257.47 o
  -1  11 -13     2830.73     2297.56    324.59 o
   1  11 -13     3316.36     3334.05    396.53 o
   3  11 -13      803.90      951.84    278.53 o
   5  11 -13      509.35      293.66    166.86 o
   7  11 -13     2307.53     2499.04    227.30 o
   9  11 -13      622.39      695.99    184.37 o
  11  11 -13      272.84      415.38    250.46 o
 -10  12 -13      928.32     1247.91    315.82 o
  -8  12 -13     1377.11     1325.99    307.92 o
  -6  12 -13      820.64     1004.47    325.03 o
  -4  12 -13      163.56      273.70    269.32 o
  -2  12 -13      118.56      378.98    271.95 o
   0  12 -13     1905.73     1896.21    319.32 o
   2  12 -13       66.65      389.07    256.16 o
   4  12 -13       84.61       92.99    182.03 o
   6  12 -13      759.28      779.45    282.04 o
   8  12 -13     2063.49     2256.77    368.45 o
  10  12 -13      832.92      841.74    299.59 o
  -7  13 -13      581.55      176.77    218.44 o
  -5  13 -13      362.56      503.56    254.41 o
  -3  13 -13     1329.62     1430.82    364.95 o
  -1  13 -13     1158.10     1155.36    336.43 o
   1  13 -13     2139.06     2277.39    397.40 o
   3  13 -13      760.53      634.27    288.62 o
   5  13 -13      104.23      -71.06    227.21 o
   7  13 -13      574.68      861.48    307.92 o
  -4  14 -13      604.72      314.50    307.04 o
  -2  14 -13      490.09      769.36    321.95 o
   0  14 -13      253.00      368.45    290.82 o
   2  14 -13      398.70      566.27    305.73 o
   4  14 -13      341.01      253.53    282.48 o
 -18   0 -12       37.35        2.20    222.82 o
 -16   0 -12     6352.05     6197.89    542.15 o
 -14   0 -12     8719.27    10169.28    660.15 o
 -12   0 -12     3893.18     4152.98    394.33 o
 -10   0 -12    15597.06    15172.77    649.62 o
  -8   0 -12     3574.71     3334.40    135.08 o
  -6   0 -12     9019.02     9891.16    537.54 o
  -4   0 -12    51994.32    51798.77    562.06 o
  -2   0 -12    24156.03    23743.66    567.15 o
   0   0 -12    16884.10    16214.52    479.43 o
   2   0 -12    18475.63    19248.98    490.83 o
   4   0 -12    51543.81    52981.64    842.61 o
   6   0 -12     9039.29     9216.56    374.60 o
 -17   1 -12     1339.22     1302.61    220.43 o
 -15   1 -12     3900.13     3667.52    313.88 o
 -13   1 -12     5188.31     5086.50    337.72 o
 -11   1 -12     8214.23     7915.64    360.68 o
  -9   1 -12     1943.58     1933.70    118.47 o
  -7   1 -12     7496.13     6978.79    191.80 o
  -5   1 -12    12964.46    14346.03    320.13 o
  -3   1 -12    18395.08    19008.76    287.98 o
  -1   1 -12    14830.10    15086.68    311.92 o
   1   1 -12     8137.38     8776.36    262.30 o
   3   1 -12    23499.76    23455.69    383.67 o
   5   1 -12    17884.05    17323.35    634.70 o
   7   1 -12    11567.13    11382.82    310.84 o
 -18   2 -12     2963.46     2645.74    301.74 o
 -16   2 -12      792.02      760.22    221.59 o
 -14   2 -12     2787.87     3110.58    295.62 o
 -12   2 -12    10988.31    10489.25    427.28 o
 -10   2 -12     1083.44     1022.13    171.32 o
  -8   2 -12     9281.32     8748.81    439.46 o
  -6   2 -12    27642.24    28438.59    391.38 o
  -4   2 -12    16957.78    17666.28    290.16 o
  -2   2 -12    22020.14    21823.78    309.95 o
   0   2 -12     5201.14     5703.99    214.84 o
   2   2 -12    19606.61    19460.12    354.08 o
   4   2 -12    16072.73    16252.76    321.76 o
   6   2 -12    24491.93    25905.00    440.29 o
 -17   3 -12      447.41      518.38    218.62 o
 -15   3 -12     3828.71     3970.92    322.42 o
 -13   3 -12     3702.56     3623.43    278.17 o
 -11   3 -12     2806.03     2519.10    226.25 o
  -9   3 -12     2196.99     2172.38    143.77 o
  -7   3 -12     6014.45     5573.43    251.78 o
  -5   3 -12    22657.00    22917.20    355.18 o
  -3   3 -12     6437.72     6024.59    178.95 o
  -1   3 -12     3757.05     3762.94    146.58 o
   1   3 -12    11377.44    11820.37    294.84 o
   3   3 -12    18303.46    18839.64    371.81 o
   5   3 -12    36555.55    36497.78    492.82 o
   7   3 -12    16693.89    16054.46    363.38 o
 -18   4 -12       97.59      110.54    202.84 o
 -16   4 -12     2989.29     3252.21    319.30 o
 -14   4 -12     4734.82     4774.95    341.42 o
 -12   4 -12     1648.43     1566.44    222.69 o
 -10   4 -12     2275.14     2077.16    151.94 o
  -8   4 -12     1777.42     1494.86    127.45 o
  -6   4 -12     6046.04     5509.75    193.52 o
  -4   4 -12    36665.13    35904.71   1147.17 o
  -2   4 -12    26249.60    26578.70    359.01 o
   0   4 -12      342.42      485.91    120.32 o
   2   4 -12    20574.94    21055.72    734.36 o
   4   4 -12    28209.88    28067.48    365.95 o
   6   4 -12     9384.50     9399.84    224.43 o
   8   4 -12     3574.86     3645.71    171.74 o
  10   4 -12     2428.76     2349.76    310.55 o
  12   4 -12      775.49      633.39    236.42 o
  14   4 -12     4844.52     4783.73    441.26 o
 -17   5 -12     1156.01     1199.44    228.43 o
 -15   5 -12      516.05      571.28    180.64 o
 -13   5 -12     3252.65     2937.86    263.12 o
 -11   5 -12     2969.89     3057.22    193.82 o
  -9   5 -12     3196.48     3229.20    180.78 o
  -7   5 -12    14904.41    14448.10    382.96 o
  -5   5 -12     5154.03     5122.99    383.50 o
  -3   5 -12    10504.77    10320.32    307.71 o
  -1   5 -12     6079.86     5984.98    361.92 o
   1   5 -12     5268.59     5159.63    195.19 o
   3   5 -12     6759.60     6816.94    344.04 o
   5   5 -12    14970.18    14720.25    636.90 o
   9   5 -12     2766.55     2709.67    154.67 o
  11   5 -12     1542.89     1595.31    294.32 o
  13   5 -12     7947.13     8910.40    580.75 o
  15   5 -12      148.29      311.87    265.37 o
 -16   6 -12      681.95      635.80    191.47 o
 -14   6 -12     3540.33     3448.30    301.73 o
 -12   6 -12     2676.29     2972.90    267.81 o
 -10   6 -12     1157.25     1050.41    140.25 o
  -8   6 -12     3062.58     3030.44    270.55 o
  -6   6 -12     8050.63     7985.97    244.73 o
  -4   6 -12     7820.31     7797.43    325.64 o
  -2   6 -12     5755.78     5487.70    180.09 o
   0   6 -12     3529.03     3379.89    254.18 o
   2   6 -12     5208.90     4960.31    225.84 o
   4   6 -12     8368.62     8428.53    478.33 o
   6   6 -12     5066.35     5212.95    261.80 o
   8   6 -12     2640.05     2698.88    221.56 o
  10   6 -12      341.84      373.07    144.02 o
  12   6 -12     2300.47     2356.77    334.68 o
  14   6 -12     3762.86     4042.44    451.79 o
  16   6 -12      655.08      744.36    327.65 o
 -15   7 -12      767.90      780.76    253.97 o
 -13   7 -12      774.52      855.75    253.09 o
 -11   7 -12     1286.74     1368.51    163.52 o
  -9   7 -12     3495.46     3514.33    201.27 o
  -7   7 -12     1744.22     1632.89    143.06 o
  -5   7 -12     8872.28     8988.98    255.95 o
  -3   7 -12     5789.00     5953.45    227.58 o
  -1   7 -12     5253.85     5113.36    319.98 o
   1   7 -12     2691.37     2231.45    189.02 o
   3   7 -12     6072.35     5693.27    258.69 o
   5   7 -12     2485.89     2615.77    378.98 o
   7   7 -12     1844.81     1509.34    182.23 o
   9   7 -12     2141.53     2124.15    203.09 o
  11   7 -12     3194.52     3161.62    264.72 o
  15   7 -12     1956.81     1798.40    395.21 o
 -14   8 -12      474.16      409.68    215.37 o
 -12   8 -12      602.52      546.38    172.69 o
 -10   8 -12      193.16      222.60    128.67 o
  -8   8 -12     2769.06     2540.08    173.49 o
  -6   8 -12     7993.80     7961.92    257.71 o
  -4   8 -12     4742.28     4499.05    246.55 o
  -2   8 -12      246.49      446.09    130.16 o
   0   8 -12      720.76      919.06    236.64 o
   2   8 -12      464.87      372.20    120.34 o
   4   8 -12     3803.27     3618.94    222.68 o
   6   8 -12     7790.19     7732.96    319.98 o
   8   8 -12     4418.25     4388.58    262.41 o
  10   8 -12      294.20      374.43    163.41 o
  12   8 -12      535.13      411.71    178.05 o
  14   8 -12      778.04      567.59    325.47 o
 -13   9 -12     1209.32     1272.47    318.89 o
 -11   9 -12      854.04      973.66    195.79 o
  -9   9 -12     5822.36     5692.14    477.67 o
  -7   9 -12     2613.17     2312.04    307.92 o
  -5   9 -12      528.66      366.72    123.09 o
  -3   9 -12     6876.88     6193.71    292.54 o
  -1   9 -12     6650.63     6048.16    321.74 o
   1   9 -12     2876.14     2988.38    377.88 o
   3   9 -12     2192.33     2158.50    223.70 o
   5   9 -12      280.35      241.97    141.68 o
   7   9 -12     1042.76     1190.66    175.86 o
   9   9 -12     2922.34     2786.81    235.99 o
  11   9 -12     2687.41     3063.22    264.04 o
  13   9 -12     1598.12     1683.34    261.52 o
 -12  10 -12      539.91      378.55    223.27 o
 -10  10 -12      196.69      239.06    200.89 o
  -8  10 -12      976.20     1317.65    267.57 o
  -6  10 -12       88.27      253.97    242.12 o
  -4  10 -12     2067.53     1954.11    331.17 o
  -2  10 -12     1976.10     1880.42    321.95 o
   0  10 -12     2534.43     2498.69    311.43 o
   2  10 -12     1939.88     1935.33    195.69 o
   4  10 -12     1731.01     1769.86    191.98 o
   6  10 -12       58.82       94.39    135.78 o
   8  10 -12      620.94      618.31    165.81 o
  10  10 -12      127.36      269.62    161.52 o
  12  10 -12      501.96      716.73    278.53 o
 -11  11 -12      635.38      606.19    300.47 o
  -9  11 -12      234.61      393.45    271.07 o
  -7  11 -12     1901.38     1967.71    363.18 o
  -5  11 -12      814.96     1074.65    304.42 o
  -3  11 -12      505.82      518.46    265.81 o
  -1  11 -12      516.42      696.55    271.95 o
   1  11 -12     1767.02     1829.54    287.74 o
   3  11 -12     1470.91     1465.03    275.02 o
   5  11 -12     1336.88     1084.32    177.10 o
   7  11 -12      797.65     1001.91    182.84 o
   9  11 -12      768.67      952.81    187.69 o
  11  11 -12      304.34      254.41    249.14 o
 -10  12 -12       92.82      126.33    207.91 o
  -8  12 -12      796.80      773.31    304.85 o
  -6  12 -12     1429.48     1695.75    361.00 o
  -4  12 -12      470.58      564.52    283.35 o
  -2  12 -12     1378.43     1017.63    311.87 o
   0  12 -12     1396.56     1461.08    335.12 o
   2  12 -12     1805.80     1890.51    339.07 o
   4  12 -12      330.48      580.31    256.16 o
   6  12 -12     1136.43     1455.83    322.83 o
   8  12 -12      821.18      939.12    289.50 o
  10  12 -12      156.06      500.92    268.44 o
  -7  13 -12      442.31      446.09    304.85 o
  -5  13 -12       83.86      -85.98    264.50 o
  -3  13 -12      440.53      504.43    296.52 o
  -1  13 -12     2096.74     1983.94    375.03 o
   1  13 -12      841.94      629.87    246.07 o
   3  13 -12      546.79      642.16    290.37 o
   5  13 -12       37.82      139.93    187.74 o
   7  13 -12     1033.47     1059.30    301.34 o
  -4  14 -12      549.12      586.02    323.27 o
  -2  14 -12      284.53      438.20    299.59 o
   0  14 -12     1028.37     1127.73    343.45 o
   2  14 -12      408.23      296.52    285.12 o
   4  14 -12      860.54      856.21    313.62 o
 -17   1 -11      292.14      394.41    208.41 o
 -15   1 -11     1219.03     1448.93    227.14 o
 -13   1 -11     6773.88     6426.65    350.10 o
 -11   1 -11     6989.51     7025.76    408.58 o
  -9   1 -11     6971.09     6549.09    190.24 o
  -7   1 -11    25921.32    25089.46    345.55 o
  -5   1 -11    17205.34    17972.86    211.65 o
  -3   1 -11    20718.32    20434.12    285.17 o
  -1   1 -11    29233.88    29941.66    543.27 o
   1   1 -11    19526.49    21548.42    557.72 o
   3   1 -11    12836.16    13289.13    280.05 o
   5   1 -11    15813.45    17438.07    343.00 o
 -18   2 -11      486.10      646.10    191.21 o
 -16   2 -11     1014.64      965.09    230.71 o
 -14   2 -11      702.98      677.24    167.31 o
 -12   2 -11      841.79     1265.88    206.87 o
 -10   2 -11      209.63      106.88     88.08 o
  -8   2 -11     7810.78     7866.89    220.49 o
  -6   2 -11     8955.75     9278.32    221.19 o
  -4   2 -11    10041.40     9847.37    211.39 o
  -2   2 -11    25023.14    24744.89    317.97 o
   0   2 -11     8460.98     9789.31    391.55 o
   2   2 -11    26514.52    27663.05    854.68 o
   4   2 -11     9804.10    10135.66    247.69 o
   6   2 -11    12016.90    12957.53    305.56 o
  14   2 -11      871.45     1003.59    259.24 o
 -17   3 -11      332.71      356.82    185.94 o
 -15   3 -11     2534.19     2820.59    281.78 o
 -13   3 -11     1863.19     2257.34    241.01 o
 -11   3 -11     4063.16     4014.65    268.38 o
  -9   3 -11     5352.71     5390.39    202.07 o
  -7   3 -11    11232.75    10514.50    254.98 o
  -5   3 -11    25889.34    26052.84    806.05 o
  -3   3 -11    25967.56    26782.07    792.15 o
  -1   3 -11     1932.67     2053.25    104.88 o
   1   3 -11      854.23      915.18    141.69 o
   3   3 -11    19292.63    21028.42    502.17 o
   5   3 -11     9500.64     9819.81    251.91 o
   7   3 -11     7064.04     7451.94    330.29 o
  15   3 -11     4010.30     4461.78    447.41 o
 -18   4 -11      959.76      954.56    205.23 o
 -16   4 -11      540.48      651.35    197.94 o
 -14   4 -11     5082.50     5192.26    461.23 o
 -12   4 -11     1809.82     1679.15    207.23 o
 -10   4 -11     8032.34     7982.43    263.18 o
  -8   4 -11      953.30      794.38    112.00 o
  -6   4 -11    16261.43    15896.96    446.01 o
  -4   4 -11     4665.51     4773.51    221.94 o
  -2   4 -11    15262.67    14956.09    264.02 o
   0   4 -11     3019.07     3087.61    203.35 o
   2   4 -11    16279.46    16325.43    416.56 o
   4   4 -11     2853.96     3027.58    126.75 o
   6   4 -11    16232.68    16065.21    290.78 o
   8   4 -11     1046.55     1021.14    235.11 o
  10   4 -11     8307.09     9529.31    531.62 o
  12   4 -11     2122.71     1881.29    289.94 o
  14   4 -11     4773.64     5257.46    485.56 o
  16   4 -11      749.27      954.47    301.78 o
 -17   5 -11      301.11      338.46    173.66 o
 -15   5 -11      825.90      869.00    198.68 o
 -13   5 -11     5896.68     6106.19    357.40 o
 -11   5 -11      989.66      958.91    172.98 o
  -9   5 -11     6419.17     6483.29    233.99 o
  -5   5 -11    12086.33    12149.19    474.22 o
  -3   5 -11    12841.11    12780.75    322.80 o
  -1   5 -11     6754.05     6980.56    339.45 o
   1   5 -11     5372.40     5501.41    148.02 o
   3   5 -11     6639.28     6378.29    207.88 o
   5   5 -11     5748.52     6922.60    359.91 o
   7   5 -11    15381.63    15156.53    294.98 o
   9   5 -11     5423.68     5611.88    419.33 o
  11   5 -11      880.88      786.47    240.81 o
  13   5 -11     3656.97     4418.35    418.90 o
  15   5 -11      349.41      469.34    289.06 o
  17   5 -11      293.67      197.39    269.32 o
 -16   6 -11     1715.95     1349.27    240.67 o
 -14   6 -11      788.11      963.17    211.87 o
 -12   6 -11     3415.46     3573.89    221.00 o
 -10   6 -11     8660.65     8147.68    282.23 o
  -8   6 -11    19959.70    20370.22    531.95 o
  -6   6 -11      265.47      327.80    108.11 o
  -4   6 -11     9625.55     9486.09    305.97 o
  -2   6 -11     8487.22     8257.88    209.21 o
   0   6 -11    11620.38    10560.31    323.75 o
   2   6 -11     6151.06     5510.25    217.87 o
   4   6 -11    10318.79     9913.02    318.74 o
   6   6 -11      744.80      742.17    144.69 o
   8   6 -11    18297.65    17977.99    524.61 o
  10   6 -11     8917.17     8789.34    516.27 o
  12   6 -11     3917.61     4109.12    396.53 o
  14   6 -11      422.45      557.94    302.65 o
  16   6 -11     1545.81     1529.96    372.40 o
 -15   7 -11      684.94      656.20    293.45 o
 -13   7 -11      333.84      312.47    170.83 o
 -11   7 -11     5866.17     6165.42    268.78 o
  -9   7 -11     2086.07     1903.59    162.90 o
  -7   7 -11      991.59     1079.44    131.74 o
  -5   7 -11     3150.10     3144.10    161.04 o
  -3   7 -11     7337.93     7297.76    213.86 o
  -1   7 -11     2821.77     2816.38    138.35 o
   1   7 -11     1247.58     1080.49    139.83 o
   3   7 -11     6663.96     6709.56    266.00 o
   5   7 -11     6640.46     6035.37    265.17 o
   7   7 -11     1145.89     1127.77    153.03 o
   9   7 -11     5307.17     4895.22    272.85 o
  11   7 -11     1971.83     1710.23    281.17 o
  15   7 -11      397.25      296.08    241.25 o
 -14   8 -11     1117.48     1019.82    307.92 o
 -12   8 -11      102.45      -14.60    150.01 o
 -10   8 -11    10153.15     9505.35    313.43 o
  -8   8 -11      853.89      742.20    126.19 o
  -6   8 -11     4149.37     4484.27    239.31 o
  -4   8 -11     1633.24     1580.02    165.02 o
  -2   8 -11     9855.56     9095.02    320.28 o
   0   8 -11     1302.13     1143.89    287.97 o
   2   8 -11     9865.10     9269.44    626.59 o
   4   8 -11     1073.03      898.69    147.12 o
   6   8 -11     2486.04     2236.20    193.92 o
   8   8 -11      984.63     1038.46    170.79 o
  10   8 -11    11191.97    11113.74    419.44 o
  14   8 -11     1495.10     1395.73    331.60 o
  16   8 -11      441.94      287.74    322.83 o
 -15   9 -11      369.41      471.53    285.55 o
 -13   9 -11     1196.85     1214.37    204.06 o
 -11   9 -11      443.42      460.68    174.01 o
  -9   9 -11     3800.38     3654.47    266.63 o
  -7   9 -11     1206.73     1344.42    294.77 o
  -5   9 -11     1508.37     1343.62    165.65 o
  -3   9 -11     1585.03     1668.27    165.89 o
  -1   9 -11     3923.84     3556.16    227.47 o
   1   9 -11     6687.78     6021.16    284.10 o
   3   9 -11     3055.39     2784.53    214.26 o
   5   9 -11     1847.76     1858.62    278.32 o
   7   9 -11     2996.32     2973.78    228.01 o
   9   9 -11     2639.61     2641.78    226.02 o
  11   9 -11      424.57      442.75    164.77 o
  13   9 -11     1019.14     1045.45    214.66 o
  15   9 -11      107.64      -40.80    300.02 o
 -12  10 -11     2051.65     2059.82    376.78 o
 -10  10 -11      203.06      -29.83    235.11 o
  -8  10 -11     2858.35     2692.77    377.23 o
  -6  10 -11      895.48      618.47    215.81 o
  -4  10 -11     5431.76     5028.93    452.66 o
  -2  10 -11     4037.96     3843.75    380.73 o
   0  10 -11    12615.01    11518.97    520.00 o
   2  10 -11     3138.65     3028.39    338.62 o
   4  10 -11     5540.51     5059.24    272.08 o
   6  10 -11      863.27      906.59    220.41 o
   8  10 -11     3306.69     3357.98    380.30 o
  10  10 -11      180.49       50.20    142.78 o
  12  10 -11     1947.47     1947.38    315.38 o
  14  10 -11      441.47      569.53    226.54 o
 -11  11 -11     1531.76     1658.47    366.70 o
  -9  11 -11     2123.79     1870.33    338.18 o
  -7  11 -11     1420.62     1261.07    276.34 o
  -5  11 -11      819.42     1055.79    258.79 o
  -3  11 -11     2077.77     1778.22    331.17 o
  -1  11 -11     1843.07     2009.82    342.57 o
   1  11 -11     2202.46     1829.98    285.55 o
   3  11 -11     1547.47     1626.45    310.99 o
   5  11 -11     1284.85     1189.83    165.29 o
   7  11 -11      950.90     1050.55    303.97 o
   9  11 -11     1115.38     1273.44    184.53 o
  11  11 -11     1769.43     1580.09    219.29 o
 -10  12 -11     1542.44     1465.91    363.18 o
  -8  12 -11       21.93      -84.66    250.90 o
  -6  12 -11     3824.71     3734.09    427.66 o
  -4  12 -11     2248.32     1770.33    315.82 o
  -2  12 -11     5655.11     5856.19    497.85 o
   0  12 -11        9.69      191.24    250.90 o
   2  12 -11     5496.93     4729.34    441.71 o
   4  12 -11     1540.34     1369.42    305.29 o
   6  12 -11     2745.90     2505.03    339.50 o
   8  12 -11       24.00      102.64    179.41 o
  10  12 -11     1976.82     1978.24    381.17 o
  -9  13 -11      177.23      450.91    304.85 o
  -7  13 -11      800.93      662.77    314.07 o
  -5  13 -11      563.53      240.81    281.17 o
  -3  13 -11      481.96      583.82    245.19 o
  -1  13 -11     1874.06     2368.62    398.28 o
   1  13 -11     1999.84     1846.21    329.42 o
   3  13 -11      673.54      418.90    224.58 o
   5  13 -11      367.32      457.49    262.30 o
   7  13 -11      587.58      651.80    230.72 o
   9  13 -11      451.26      604.62    286.42 o
  -6  14 -11      261.99      288.62    231.60 o
  -4  14 -11     1110.62      844.37    336.43 o
  -2  14 -11      771.41      712.78    321.08 o
   0  14 -11     4061.92     3810.85    453.55 o
   2  14 -11      529.42      573.29    304.85 o
   4  14 -11     1064.59     1107.98    283.80 o
   6  14 -11      216.85      431.61    287.30 o
 -18   0 -10     2618.27     2571.27    442.58 o
 -16   0 -10      581.22      273.27    276.34 o
 -14   0 -10     3102.90     3080.08    406.61 o
 -12   0 -10     7511.36     8111.21    534.26 o
 -10   0 -10    12965.45    12519.48    575.49 o
  -8   0 -10    24882.49    24207.05    327.51 o
  -6   0 -10    24724.18    24324.76    324.22 o
  -4   0 -10    28797.63    30416.35    404.64 o
  -2   0 -10    61980.04    61924.05    879.46 o
   0   0 -10    20924.68    21434.25    499.16 o
   2   0 -10    57170.98    58883.89    809.71 o
   4   0 -10    28345.93    29634.50    585.14 o
 -19   1 -10       49.24      -19.96    170.52 o
 -17   1 -10      771.18      852.58    211.58 o
 -15   1 -10     6212.66     6102.43    373.69 o
 -13   1 -10     7884.44     7809.38    385.30 o
 -11   1 -10     9541.02     9113.43    399.38 o
  -9   1 -10     3081.66     2944.75    136.59 o
  -7   1 -10    10836.86    11206.97    227.44 o
  -5   1 -10    24684.09    24892.09    317.95 o
  -3   1 -10     3944.58     4250.43    127.88 o
   1   1 -10    30239.50    32811.32    433.69 o
   3   1 -10     8136.11     7676.74    203.07 o
   5   1 -10    45734.58    47543.59    648.74 o
  13   1 -10     5600.78     6597.05    439.08 o
 -18   2 -10      485.45      462.62    222.35 o
 -16   2 -10     3130.97     2846.77    286.68 o
 -14   2 -10     7014.36     7705.69    406.10 o
 -12   2 -10    10698.81    10437.07    417.50 o
 -10   2 -10    11516.08    10848.37    271.66 o
  -8   2 -10     4227.50     3839.48    157.08 o
  -6   2 -10     5650.70     5106.33    200.94 o
  -4   2 -10    36324.53    36202.66    864.53 o
  -2   2 -10    20305.62    21848.05    420.12 o
   0   2 -10    98121.20    98256.89   1615.10 o
   2   2 -10    17882.67    19116.41    316.68 o
   4   2 -10    28846.37    28149.00    391.35 o
  14   2 -10     6762.29     7167.70    492.59 o
 -17   3 -10     1731.00     1954.05    275.20 o
 -15   3 -10     3660.43     3739.82    307.17 o
 -13   3 -10     4873.51     4873.03    323.95 o
 -11   3 -10     7871.73     7209.23    338.59 o
  -9   3 -10     4009.93     3859.49    172.88 o
  -7   3 -10    11635.03    11458.75    412.18 o
  -5   3 -10     6110.89     6175.65    272.97 o
  -3   3 -10    31815.63    33005.51    790.52 o
  -1   3 -10     3134.97     3469.73    118.78 o
   1   3 -10     8289.15     8147.76    267.29 o
   3   3 -10    31982.73    31275.48    378.49 o
   5   3 -10    13577.85    13344.71    284.87 o
  15   3 -10     1211.52     1565.92    306.17 o
 -18   4 -10     1428.30     1358.67    261.20 o
 -16   4 -10     1254.88     1481.93    235.07 o
 -14   4 -10     3074.83     3056.28    359.46 o
 -12   4 -10     6534.06     6550.06    339.55 o
 -10   4 -10     2311.35     2226.05    165.21 o
  -8   4 -10     4217.56     3931.29    180.39 o
  -6   4 -10     8800.30     8560.54    228.13 o
  -4   4 -10    24328.15    24500.01    428.06 o
  -2   4 -10    16821.23    16104.42    261.06 o
   0   4 -10     2099.23     2015.64     93.20 o
   2   4 -10    12231.88    12119.94    210.92 o
   4   4 -10    26663.77    27357.94    734.89 o
   6   4 -10     5691.79     5941.77    180.63 o
   8   4 -10     4622.87     5124.55    375.03 o
  10   4 -10     2135.82     2315.99    298.27 o
  12   4 -10     8763.26     9712.66    565.40 o
  14   4 -10     4003.35     4521.00    457.06 o
  16   4 -10     1336.41     1971.22    358.80 o
 -17   5 -10      719.35      667.21    236.42 o
 -15   5 -10     1676.43     1556.27    225.56 o
 -13   5 -10     2388.60     2444.47    242.99 o
 -11   5 -10     2012.89     2054.92    166.94 o
  -9   5 -10    13408.36    12939.18    319.99 o
  -7   5 -10     7475.33     7506.35    236.21 o
  -5   5 -10    22855.50    23055.47    653.00 o
  -1   5 -10     2741.34     2628.23    117.18 o
   1   5 -10     8156.11     8589.54    309.69 o
   3   5 -10    14001.39    14350.35    415.41 o
   5   5 -10    14285.49    14333.70    249.00 o
   7   5 -10     5909.35     5444.78    181.76 o
   9   5 -10     6209.91     6552.75    432.05 o
  11   5 -10     3557.28     4056.48    375.47 o
  15   5 -10     4356.92     4355.19    481.18 o
  17   5 -10      272.93      259.67    293.00 o
 -16   6 -10     1130.41     1501.33    246.42 o
 -14   6 -10     3390.67     3394.64    291.14 o
 -12   6 -10     1251.12     1252.97    148.43 o
 -10   6 -10      652.56      575.14    121.28 o
  -8   6 -10     1167.46     1261.68    132.02 o
  -6   6 -10     8186.35     7930.96    236.84 o
  -4   6 -10     3979.29     3888.41    162.91 o
  -2   6 -10     7617.41     7661.67    196.87 o
   0   6 -10      458.04      376.40     75.07 o
   2   6 -10     6770.15     6553.62    323.72 o
   4   6 -10     3176.68     3202.76    180.30 o
   6   6 -10     8092.80     8289.24    434.68 o
   8   6 -10      454.82      718.48    206.59 o
  10   6 -10      840.10      855.77    225.46 o
  12   6 -10     1401.69     1547.94    274.59 o
  14   6 -10     3747.56     3129.21    443.46 o
  16   6 -10     1204.43     1493.98    377.23 o
 -15   7 -10     2017.95     1615.05    315.38 o
 -13   7 -10     1538.37     1890.61    233.09 o
 -11   7 -10     2540.60     2716.83    187.64 o
  -9   7 -10     5809.68     5638.11    234.01 o
  -7   7 -10     9503.12     9374.43    273.66 o
  -5   7 -10     2768.15     2577.55    205.40 o
  -3   7 -10     9567.13     8563.83    220.36 o
  -1   7 -10     3522.19     3336.10    133.65 o
   1   7 -10     9772.17     9343.75    418.01 o
   3   7 -10     7485.00     7596.11    277.22 o
   5   7 -10     2625.22     2516.61    179.86 o
   7   7 -10     3492.90     3902.68    229.17 o
   9   7 -10     3239.48     3106.40    328.97 o
  11   7 -10     3206.59     3380.99    348.27 o
  13   7 -10     5628.28     5462.74    511.44 o
  15   7 -10      706.68      519.78    311.87 o
 -16   8 -10      533.05      496.53    299.15 o
 -14   8 -10      287.66      479.43    221.51 o
 -12   8 -10     1077.01     1077.99    195.25 o
 -10   8 -10      637.61      903.90    177.95 o
  -8   8 -10      812.80      784.37    123.69 o
  -6   8 -10      194.08      324.15    100.23 o
  -4   8 -10     4808.88     4605.95    229.94 o
  -2   8 -10     6560.12     5809.92    393.23 o
   0   8 -10      584.85      713.55    238.17 o
   2   8 -10     4769.70     4499.61    363.18 o
   4   8 -10     3912.27     3524.58    210.83 o
   6   8 -10      164.52      183.99     96.59 o
   8   8 -10     1276.76     1168.08    160.69 o
  10   8 -10      174.74      370.22    152.74 o
  14   8 -10      474.37      638.65    325.03 o
  16   8 -10      594.32      884.29    359.68 o
 -15   9 -10      223.37      387.75    279.85 o
 -13   9 -10     1423.16     1323.43    227.47 o
 -11   9 -10     1631.68     1603.92    215.70 o
  -9   9 -10     3084.21     3394.61    268.05 o
  -7   9 -10     3422.32     3337.56    355.73 o
  -5   9 -10     3430.63     3455.55    350.90 o
  -3   9 -10      501.11      498.79    127.13 o
  -1   9 -10     4080.17     3274.68    215.41 o
   1   9 -10     3011.44     2544.11    208.79 o
   3   9 -10     1628.23     1547.05    167.06 o
   5   9 -10     2675.33     2455.87    193.82 o
   7   9 -10     4549.91     4319.28    449.38 o
   9   9 -10     4492.99     4683.74    286.40 o
  11   9 -10     1495.91     1752.02    216.96 o
  13   9 -10      919.34     1090.00    310.99 o
  15   9 -10      643.11      697.43    290.37 o
 -12  10 -10      521.55      429.43    273.27 o
 -10  10 -10     1098.86     1069.83    302.22 o
  -8  10 -10      306.31      202.65    176.77 o
  -6  10 -10     3242.36     3048.07    389.95 o
  -4  10 -10      115.35      146.94    234.67 o
   0  10 -10        1.84      367.13    232.04 o
   2  10 -10      688.92      696.99    143.58 o
   4  10 -10       98.87      130.16    125.08 o
   6  10 -10     2264.84     2241.17    208.46 o
   8  10 -10      505.89      487.13    158.75 o
  10  10 -10     1670.72     1433.44    189.09 o
  12  10 -10      480.13      476.36    163.06 o
  14  10 -10     1442.26     1500.80    245.51 o
 -11  11 -10     1275.66     1328.18    346.52 o
  -9  11 -10      748.28     1146.15    343.45 o
  -7  11 -10     1656.67     2043.15    361.00 o
  -5  11 -10      776.00      646.10    278.97 o
  -3  11 -10     1432.18     1325.99    272.39 o
  -1  11 -10     3495.17     3477.92    377.66 o
   1  11 -10     2988.58     3189.30    378.98 o
   3  11 -10      914.78      406.61    231.16 o
   5  11 -10      478.23      508.38    239.06 o
   7  11 -10     2519.68     2602.42    219.11 o
   9  11 -10      725.88      581.23    167.55 o
  11  11 -10     2253.64     2592.16    285.37 o
 -10  12 -10      299.59      485.56    311.43 o
  -8  12 -10     1885.81     1562.41    357.05 o
  -6  12 -10     1172.87     1474.68    337.75 o
  -4  12 -10      506.74      474.16    227.21 o
  -2  12 -10      170.61      345.65    271.95 o
   0  12 -10       90.98       10.53    181.59 o
   2  12 -10      177.91      380.73    257.04 o
   4  12 -10      958.00      443.90    203.09 o
   6  12 -10      948.13     1028.60    282.92 o
   8  12 -10     1934.96     1647.50    328.10 o
  10  12 -10      213.57      379.85    326.35 o
  -9  13 -10      163.90       93.86    217.12 o
  -7  13 -10      218.14      316.70    285.99 o
  -5  13 -10      183.80      192.99    264.50 o
  -3  13 -10      655.90      760.59    308.80 o
  -1  13 -10      593.97      605.32    250.90 o
   1  13 -10     1290.24     1919.46    366.70 o
   3  13 -10      947.75     1208.44    277.22 o
   5  13 -10      434.28      528.56    273.27 o
   7  13 -10      241.23      242.12    243.44 o
   9  13 -10      588.66      740.09    274.59 o
  -6  14 -10       71.97       48.25    211.42 o
  -4  14 -10      281.21      196.94    284.24 o
  -2  14 -10      475.40      805.77    327.65 o
   0  14 -10      669.34      638.22    258.35 o
   2  14 -10      689.71      954.02    272.83 o
   4  14 -10      403.89      596.10    297.39 o
   6  14 -10       29.44      141.24    254.84 o
 -19   1  -9        5.82     -119.41    194.62 o
 -17   1  -9      247.11      178.98    173.98 o
 -15   1  -9     2670.29     2713.90    286.09 o
 -13   1  -9     3345.33     3580.58    371.52 o
 -11   1  -9    15369.32    15443.08    475.47 o
  -9   1  -9     6793.48     6645.28    190.74 o
  -7   1  -9     3595.04     3319.40    165.99 o
  -5   1  -9    36107.14    36392.91    410.85 o
  -3   1  -9     4308.99     4231.50    123.25 o
  -1   1  -9    35598.86    36689.13    352.10 o
   1   1  -9    26601.95    27664.57   1171.16 o
   3   1  -9     5475.68     5409.33    161.06 o
  13   1  -9     5881.97     5665.39    400.91 o
 -18   2  -9      364.84      434.25    173.15 o
 -16   2  -9      154.72      176.46    167.25 o
 -14   2  -9     5218.12     5209.59    336.08 o
 -12   2  -9      472.52      529.93    152.71 o
 -10   2  -9     4014.72     3874.40    169.92 o
  -8   2  -9      460.25      354.67     86.69 o
  -6   2  -9    20584.22    21611.50    534.81 o
  -4   2  -9     2993.24     3369.29    122.58 o
  -2   2  -9    56073.09    57256.15    518.48 o
   0   2  -9     4292.23     4560.89    351.41 o
   2   2  -9    63269.79    67677.17    797.00 o
   4   2  -9     5266.40     5597.41    179.40 o
  14   2  -9     5076.24     4632.41    400.03 o
 -17   3  -9      502.76      497.03    208.60 o
 -15   3  -9     1775.77     2002.93    262.30 o
 -13   3  -9     6388.71     6585.74    446.96 o
 -11   3  -9     2880.07     2746.30    167.31 o
  -9   3  -9    12825.40    12219.49    288.61 o
  -7   3  -9     8119.84     8012.41    216.06 o
  -5   3  -9    27761.54    27014.34    818.98 o
  -3   3  -9    15288.12    15229.15    573.95 o
  -1   3  -9     3096.51     3131.48    116.85 o
   1   3  -9     1265.19     1236.91     76.78 o
   3   3  -9     6661.66     6996.07    161.14 o
   5   3  -9    20398.27    22226.16    439.02 o
  13   3  -9     7118.81     7144.90    497.41 o
  15   3  -9     2812.66     2952.88    377.66 o
 -18   4  -9      485.63      526.44    193.38 o
 -16   4  -9      882.51      929.35    205.26 o
 -14   4  -9     1457.49     1533.13    218.43 o
 -12   4  -9     8413.09     8364.29    721.77 o
 -10   4  -9      454.57      432.68    106.44 o
  -8   4  -9    23640.60    23275.61    399.07 o
  -6   4  -9      458.17      363.15     81.84 o
  -4   4  -9    35959.57    37319.02    982.20 o
  -2   4  -9    10372.57    10247.46    251.10 o
   0   4  -9      591.48      609.47     63.82 o
   2   4  -9     9739.29     9868.25    306.98 o
   4   4  -9    34270.66    35940.82    733.45 o
   6   4  -9      795.02      973.77    195.63 o
   8   4  -9    23896.55    24275.28    739.53 o
  10   4  -9     1165.29     1087.37    237.74 o
  12   4  -9     8146.90     9680.20    538.64 o
  14   4  -9     1209.96     1568.56    326.35 o
  16   4  -9      870.90     1226.42    323.72 o
 -17   5  -9      229.13       47.46    167.54 o
 -15   5  -9     3375.79     3149.17    294.72 o
 -13   5  -9      326.62      160.55    127.24 o
 -11   5  -9     7398.83     7103.00    263.34 o
  -9   5  -9     5781.15     5592.27    286.04 o
  -7   5  -9     9501.32     9501.13    352.16 o
  -5   5  -9    19813.57    20655.56    392.02 o
  -3   5  -9     5148.38     5211.97    189.85 o
  -1   5  -9     4865.26     4858.25    165.30 o
   1   5  -9     4744.81     5057.39    200.46 o
   3   5  -9     4534.04     4813.69    131.73 o
   5   5  -9    29106.29    28780.33    413.93 o
   7   5  -9     4126.61     4408.70    336.00 o
   9   5  -9    12220.73    12437.45    561.01 o
  11   5  -9     2529.43     2610.74    306.60 o
  13   5  -9      696.21      607.95    263.62 o
  15   5  -9     2955.01     3145.88    391.70 o
  17   5  -9      697.56      470.66    303.97 o
 -16   6  -9      796.01     1017.69    210.96 o
 -14   6  -9     4323.33     4313.08    306.49 o
 -12   6  -9      295.76      270.41    110.74 o
 -10   6  -9     5447.91     5103.74    226.34 o
  -8   6  -9      481.98      363.24    105.94 o
  -6   6  -9    23431.29    23705.15    390.90 o
  -4   6  -9      870.35      934.67    100.07 o
  -2   6  -9    15072.43    14474.38    259.72 o
   0   6  -9    11951.46    11577.66    202.40 o
   2   6  -9    16293.15    16144.03    367.32 o
   4   6  -9     1290.18     1615.41    160.33 o
   6   6  -9    20288.86    19980.14    447.67 o
   8   6  -9      232.16       58.33    121.94 o
  10   6  -9     6628.47     7139.19    442.14 o
  12   6  -9      301.49      132.91    177.21 o
  14   6  -9     4940.96     4516.17    471.09 o
  16   6  -9      641.59      562.77    304.85 o
 -17   7  -9      309.20       12.72    263.62 o
 -15   7  -9      446.01      619.79    297.83 o
 -13   7  -9     4789.61     5183.95    344.00 o
 -11   7  -9      139.45      171.98    117.23 o
  -9   7  -9     3894.10     3687.87    190.28 o
  -7   7  -9     8095.40     8289.58    258.60 o
  -5   7  -9     1455.09     1587.16    131.76 o
  -3   7  -9     2965.74     3307.66    250.69 o
  -1   7  -9     7707.82     7190.10    181.12 o
   1   7  -9     6920.85     6796.23    255.69 o
   3   7  -9     7055.45     6529.66    256.93 o
   5   7  -9     2475.75     2346.96    170.43 o
   7   7  -9    17757.76    17312.11    491.27 o
   9   7  -9     2163.44     1977.80    245.64 o
  11   7  -9      434.77      507.49    204.84 o
  13   7  -9     2571.26     2458.53    407.49 o
  15   7  -9      897.63      559.26    311.43 o
  17   7  -9      276.29       92.55    310.55 o
 -16   8  -9      634.35      663.22    248.27 o
 -14   8  -9      856.15      791.29    282.48 o
 -12   8  -9     6765.96     7038.74    392.13 o
 -10   8  -9     1197.90     1198.38    189.04 o
  -8   8  -9    10879.51    10604.39    417.58 o
  -6   8  -9     2183.99     2142.22    144.27 o
  -4   8  -9     8591.23     8811.83    522.18 o
  -2   8  -9     2983.69     2720.06    183.73 o
   0   8  -9    13532.14    12391.27    469.56 o
   2   8  -9     3038.91     2984.56    342.35 o
   4   8  -9     7924.99     6919.00    276.03 o
   6   8  -9     1213.69     1097.66    158.63 o
   8   8  -9    11626.23    11827.37    392.50 o
  10   8  -9     1164.34     1136.94    236.86 o
  12   8  -9     7090.63     6559.32    555.31 o
  14   8  -9      765.24      651.80    267.57 o
  16   8  -9      938.14     1401.00    393.45 o
 -15   9  -9      354.28      453.11    275.90 o
 -13   9  -9      268.91      187.11    172.11 o
 -11   9  -9     5121.96     5409.00    473.94 o
  -9   9  -9     3927.58     3843.60    264.01 o
  -7   9  -9     2935.16     2794.97    358.80 o
  -5   9  -9     5083.70     4435.46    385.12 o
  -3   9  -9     3666.44     3446.17    323.93 o
  -1   9  -9     2027.73     1789.27    162.00 o
   1   9  -9     3022.19     2593.66    198.32 o
   3   9  -9     2922.43     2802.22    192.01 o
   5   9  -9     5365.11     5215.10    256.62 o
   7   9  -9     2518.61     2617.51    213.01 o
   9   9  -9     9506.00     9331.63    373.93 o
  11   9  -9     3439.34     3024.82    407.05 o
  13   9  -9      301.36      302.22    310.99 o
  15   9  -9      432.40      268.44    314.50 o
 -14  10  -9      921.20     1035.17    322.40 o
 -10  10  -9     1139.94     1216.33    268.44 o
  -8  10  -9      109.33       14.48    222.82 o
  -6  10  -9      563.74      650.05    217.56 o
  -4  10  -9     1429.88     1299.67    259.24 o
  -2  10  -9    14280.15    13820.02    664.97 o
   0  10  -9      701.78      576.80    201.77 o
   2  10  -9    14633.92    14483.14    522.86 o
   4  10  -9     1187.58     1153.52    160.99 o
   6  10  -9      695.35      591.70    135.26 o
   8  10  -9      256.97      403.95    151.05 o
  10  10  -9     1389.29     1368.96    199.28 o
  12  10  -9      327.84      280.96    190.21 o
  14  10  -9     1060.45     1214.14    327.65 o
 -13  11  -9      780.94      602.69    312.30 o
 -11  11  -9      757.07      711.03    253.53 o
  -9  11  -9      128.99      170.63    260.99 o
  -7  11  -9     3708.36     3942.44    443.02 o
  -5  11  -9      492.68      393.90    210.54 o
  -3  11  -9      275.14      465.39    266.69 o
  -1  11  -9     4095.91     3654.26    414.95 o
   1  11  -9     3152.54     2779.18    335.55 o
   3  11  -9      484.11      738.22    250.90 o
   5  11  -9     1403.93     1381.25    254.84 o
   7  11  -9     5044.01     5375.14    340.16 o
   9  11  -9      248.80      401.72    160.76 o
  11  11  -9      270.85      308.02    173.93 o
  13  11  -9      807.95      698.51    184.29 o
 -10  12  -9      524.84      697.43    315.38 o
  -8  12  -9      376.23      464.08    242.12 o
  -6  12  -9      333.65      430.30    287.74 o
  -4  12  -9     2525.26     2859.89    415.38 o
  -2  12  -9     1501.99     1698.39    306.17 o
   0  12  -9     2328.05     2636.19    385.56 o
   2  12  -9     1254.77     1274.67    307.48 o
   4  12  -9     2793.85     2833.13    376.78 o
   6  12  -9      399.68      568.47    246.51 o
   8  12  -9      423.51      684.70    260.55 o
  10  12  -9      420.14      263.62    254.41 o
  -9  13  -9      916.26      985.61    293.45 o
  -7  13  -9      126.64       24.13    215.81 o
  -5  13  -9     2052.59     2303.26    360.55 o
  -3  13  -9     2158.59     1799.71    379.42 o
  -1  13  -9     1037.15     1102.28    328.54 o
   1  13  -9     1626.42     1977.80    359.68 o
   3  13  -9     1275.33     1558.03    342.57 o
   5  13  -9      982.40     1104.04    270.64 o
   7  13  -9      211.18      198.74    169.76 o
   9  13  -9      697.61      758.40    359.24 o
  -6  14  -9      649.80      867.62    337.75 o
  -4  14  -9      238.08      157.47    221.95 o
  -2  14  -9     2788.81     2346.25    380.73 o
   0  14  -9       49.89      186.86    278.09 o
   2  14  -9     2815.74     3247.21    444.33 o
   4  14  -9      119.72      304.42    274.59 o
   6  14  -9      565.73      372.58    241.25 o
 -18   0  -8       90.17       14.91    276.77 o
 -16   0  -8     7501.32     7039.63    560.57 o
 -14   0  -8     2843.92     2548.02    338.62 o
 -12   0  -8    26996.12    25641.18    894.37 o
 -10   0  -8     1242.23     1103.60    244.32 o
  -8   0  -8    33401.39    33014.09    806.65 o
  -6   0  -8    23414.88    21779.42    282.96 o
  -4   0  -8    99740.35   106101.13    942.21 o
  -2   0  -8     9053.56     8638.45    289.06 o
   0   0  -8   157734.48   158073.89   1462.79 o
   2   0  -8     2954.08     2819.53    159.66 o
   4   0  -8    99454.11   104543.32   1134.21 o
  12   0  -8    36940.80    37302.26    854.02 o
 -19   1  -8       81.84      123.42    180.42 o
 -17   1  -8      783.61      681.45    199.46 o
 -15   1  -8     4148.66     3522.08    375.25 o
 -13   1  -8     9078.52     8809.99    721.11 o
 -11   1  -8    11408.49    10954.41    649.18 o
  -9   1  -8     3942.73     3916.51    375.60 o
  -7   1  -8    18225.16    17228.98    268.36 o
  -5   1  -8    16235.23    16710.51    243.44 o
  -3   1  -8    12560.48    12964.56    199.57 o
  -1   1  -8    76140.13    78353.03   1676.22 o
   1   1  -8    38967.92    42522.87    446.21 o
   3   1  -8    10175.08     9727.19    206.25 o
  11   1  -8    10478.22    10855.74    414.07 o
  13   1  -8     4101.54     4417.04    355.73 o
 -18   2  -8     3587.89     3255.91    556.41 o
 -16   2  -8      844.43      393.01    200.36 o
 -14   2  -8     2670.54     2804.20    262.81 o
 -12   2  -8     4531.12     4273.05    276.86 o
 -10   2  -8     8306.34     7909.46    227.63 o
  -8   2  -8     5551.57     4788.05    170.39 o
  -6   2  -8    23329.05    23247.40    325.34 o
  -4   2  -8    11139.56    11114.41    323.47 o
  -2   2  -8   117844.32   122342.30    710.61 o
   0   2  -8    37971.38    38743.80    673.10 o
   2   2  -8   123210.60   131639.66    872.93 o
   4   2  -8    11926.56    11983.98    243.71 o
  12   2  -8     4582.15     4488.10    366.26 o
  14   2  -8     3998.98     5035.51    415.38 o
 -19   3  -8      124.51      259.14    187.15 o
 -17   3  -8      762.83      917.12    204.21 o
 -15   3  -8     3624.16     3269.00    321.08 o
 -13   3  -8     4984.68     4711.87    296.57 o
 -11   3  -8     8421.87     8422.81    260.69 o
  -9   3  -8    11381.57    11079.01    272.16 o
  -7   3  -8    23810.79    23398.41    522.11 o
  -5   3  -8    13010.66    12241.00    303.46 o
  -1   3  -8     5209.74     5190.25    133.78 o
   1   3  -8     9279.45     8861.96    188.53 o
   3   3  -8    23541.93    24677.35    523.92 o
   5   3  -8    23744.05    25092.45    656.63 o
  13   3  -8     4360.21     4214.39    401.78 o
  15   3  -8     2696.97     2555.91    364.07 o
 -18   4  -8       82.28      109.16    170.78 o
 -16   4  -8     3577.05     3636.59    316.53 o
 -14   4  -8     3493.94     3611.61    590.62 o
 -12   4  -8     2649.79     2397.63    163.32 o
 -10   4  -8      349.92      362.11    102.72 o
  -8   4  -8    13394.67    13711.79    301.50 o
  -6   4  -8    11266.74    10861.94    248.38 o
  -4   4  -8     7688.89     7558.70    242.27 o
  -2   4  -8     4929.40     4989.85    171.43 o
   0   4  -8    49583.04    50530.36   1702.42 o
   2   4  -8     3033.16     2964.02    153.48 o
   4   4  -8     4771.07     4368.64    128.43 o
   6   4  -8    12310.14    12950.64    486.01 o
   8   4  -8    10262.27    10761.43    488.64 o
  10   4  -8      206.50      278.97    178.09 o
  12   4  -8     3856.90     4251.49    274.30 o
  14   4  -8     3174.92     3702.94    410.56 o
  16   4  -8     3534.00     3994.19    457.49 o
 -17   5  -8      574.58      460.00    191.69 o
 -15   5  -8     4821.88     5273.69    349.35 o
 -13   5  -8     1325.10     1049.16    169.91 o
 -11   5  -8     3945.88     3876.65    204.16 o
  -9   5  -8    10984.64    10592.40    286.63 o
  -7   5  -8    14355.71    14001.93    303.20 o
  -5   5  -8    14236.43    13996.22    275.36 o
  -3   5  -8     9870.72     9624.67    208.81 o
  -1   5  -8     2047.01     2230.94    160.96 o
   1   5  -8     6662.89     6688.35    358.36 o
   3   5  -8    16821.24    16121.77    329.24 o
   5   5  -8    17953.89    17672.02    256.72 o
   7   5  -8    11822.16    12451.92    503.99 o
   9   5  -8    17344.90    18173.89    646.10 o
  11   5  -8     3575.84     4470.12    364.50 o
  13   5  -8     3662.02     3763.92    421.96 o
  15   5  -8     2362.24     2481.35    387.31 o
  17   5  -8      284.11      199.14    279.85 o
 -16   6  -8     1033.70      979.36    334.45 o
 -14   6  -8      624.31      763.41    197.28 o
 -12   6  -8      465.03      393.42    124.95 o
 -10   6  -8      359.43      273.26    101.24 o
  -8   6  -8     2156.29     1941.34    146.58 o
  -6   6  -8     5943.72     5980.13    235.77 o
  -4   6  -8     7178.78     7191.77    362.35 o
  -2   6  -8    23110.24    22070.26    314.61 o
   0   6  -8     2317.77     2497.67    210.31 o
   2   6  -8    18906.54    17469.38    609.92 o
   4   6  -8     5387.13     5522.78    229.53 o
   6   6  -8     4139.27     4125.05    220.16 o
   8   6  -8     2542.43     2247.12    260.11 o
  10   6  -8      610.62      535.14    188.17 o
  12   6  -8      813.51      628.12    234.23 o
  14   6  -8     1213.06     1108.86    328.54 o
  16   6  -8      689.87      704.45    330.73 o
 -17   7  -8     1096.16     1337.83    360.12 o
 -15   7  -8      614.53      552.24    226.34 o
 -13   7  -8     4275.73     4645.31    250.25 o
 -11   7  -8     1522.80     1625.51    161.41 o
  -9   7  -8     3570.13     3598.89    188.48 o
  -7   7  -8     9618.47     9440.05    266.06 o
  -5   7  -8     8269.46     7768.94    219.64 o
  -3   7  -8     7282.98     7267.73    362.37 o
  -1   7  -8     6070.70     6101.39    159.98 o
   1   7  -8     1950.84     2217.40    301.12 o
   3   7  -8    12842.91    12302.82    577.02 o
   5   7  -8     2596.91     2592.59    276.34 o
   7   7  -8     5218.21     4893.49    260.99 o
   9   7  -8     6231.17     6108.84    403.10 o
  11   7  -8     3375.30     3247.21    323.27 o
  13   7  -8     2172.17     2628.73    421.08 o
  15   7  -8      873.98     1288.70    358.80 o
  17   7  -8      473.94      762.78    295.64 o
 -16   8  -8     1458.93     1652.77    369.77 o
 -14   8  -8     1034.45     1112.38    303.10 o
 -12   8  -8      540.28      556.72    174.86 o
 -10   8  -8     1315.56     1344.70    183.49 o
  -8   8  -8      661.45      510.33    105.54 o
  -6   8  -8     9152.26     9069.63    259.11 o
  -4   8  -8     4820.52     4610.43    171.22 o
  -2   8  -8     1301.05     1400.29    136.76 o
   0   8  -8     1139.34     1299.23    167.99 o
   2   8  -8      481.60      617.38    120.01 o
   4   8  -8     4697.08     4363.36    222.25 o
   6   8  -8     7666.09     7427.20    296.80 o
   8   8  -8      794.73      865.72    182.47 o
  10   8  -8     1194.27     1392.22    246.95 o
  12   8  -8      225.37      -25.45    264.06 o
  14   8  -8     1192.45     1486.96    373.28 o
  16   8  -8     1426.12     1698.39    421.53 o
 -15   9  -8     1375.38     1324.24    328.97 o
 -13   9  -8      270.18      286.98    153.56 o
 -11   9  -8     2012.32     2161.51    235.11 o
  -9   9  -8     8815.14     8862.38    566.06 o
  -7   9  -8      413.68      476.79    246.07 o
  -5   9  -8     5253.95     4656.97    413.63 o
  -3   9  -8     4140.57     3650.75    199.91 o
  -1   9  -8     2176.77     2252.47    170.53 o
   1   9  -8     4636.23     4622.97    245.86 o
   3   9  -8     2454.97     2346.78    182.01 o
   5   9  -8     3895.45     3891.05    294.10 o
   7   9  -8      372.15      429.63    142.09 o
   9   9  -8     2765.80     2895.21    283.35 o
  11   9  -8     4489.96     4390.72    509.69 o
  13   9  -8      870.41      791.29    286.87 o
  15   9  -8      787.56      784.28    349.15 o
 -14  10  -8      101.65      200.66    183.00 o
 -10  10  -8      374.34       13.16    239.49 o
  -8  10  -8     1572.77     1522.49    285.99 o
  -6  10  -8     1070.38     1055.79    285.12 o
  -4  10  -8     3258.48     3033.59    373.72 o
  -2  10  -8     2238.69     2155.01    298.27 o
   0  10  -8     1676.71     1515.91    295.20 o
   2  10  -8     2237.14     2306.34    193.62 o
   4  10  -8     2927.04     2978.10    204.25 o
   6  10  -8     1280.18     1024.63    173.92 o
   8  10  -8     1409.41     1190.69    179.18 o
  10  10  -8      401.41      463.58    135.63 o
  12  10  -8     1068.10      757.52    289.94 o
  14  10  -8      171.56      252.65    312.30 o
 -13  11  -8      839.90      439.95    299.59 o
 -11  11  -8      624.18      395.65    280.72 o
  -9  11  -8      862.75      758.40    245.64 o
  -7  11  -8     2678.45     2812.08    364.07 o
  -5  11  -8      822.98      929.90    292.57 o
  -3  11  -8     1683.54     1856.73    300.47 o
  -1  11  -8     1611.94     1413.72    268.89 o
   1  11  -8     3646.01     3034.90    343.89 o
   3  11  -8     1329.73     1324.24    250.46 o
   5  11  -8      675.24      496.97    234.67 o
   7  11  -8     1728.94     1665.69    185.63 o
   9  11  -8     1022.40     1186.48    165.84 o
  11  11  -8      614.19      512.40    174.57 o
  13  11  -8      341.00      408.20    212.63 o
 -10  12  -8       26.82       16.23    207.91 o
  -8  12  -8      477.39      496.09    298.71 o
  -6  12  -8     1303.73     1278.62    284.24 o
  -4  12  -8      394.49      504.43    228.09 o
  -2  12  -8      603.05     1275.54    316.25 o
   0  12  -8      325.76      121.94    184.23 o
   2  12  -8     1561.83     1597.06    323.27 o
   4  12  -8      523.64      564.52    214.93 o
   6  12  -8     1002.40     1080.80    284.67 o
   8  12  -8      676.20      562.56    183.85 o
  10  12  -8       41.04       25.88    307.48 o
  -9  13  -8      367.32      518.46    314.94 o
  -7  13  -8       68.90      339.07    238.62 o
  -5  13  -8     1049.43     1110.62    339.50 o
  -3  13  -8      238.23      349.15    224.58 o
  -1  13  -8     1544.46     1577.32    310.12 o
   1  13  -8      883.35      937.80    262.30 o
   3  13  -8      755.43      709.27    242.12 o
   5  13  -8     1461.03     1488.28    329.85 o
   7  13  -8      126.91      300.21    201.03 o
   9  13  -8      141.95      398.28    340.38 o
  -6  14  -8      418.56      708.40    336.43 o
  -4  14  -8       37.38        4.38    211.86 o
  -2  14  -8      161.50      289.50    290.37 o
   0  14  -8      510.71      754.88    306.17 o
   2  14  -8      189.90      297.39    284.67 o
   4  14  -8       74.11      105.54    165.92 o
   6  14  -8      516.89      474.44    220.52 o
  -1  15  -8      544.78      829.46    281.60 o
   1  15  -8     1138.41     1123.34    310.12 o
 -19   1  -7      109.43      138.59    199.73 o
 -17   1  -7      245.15      261.02    195.84 o
 -15   1  -7     1716.03     1563.59    212.52 o
 -13   1  -7     9794.03     9972.48    422.09 o
 -11   1  -7    10606.10     9664.33    374.92 o
  -9   1  -7     8758.03     8285.98    412.56 o
  -7   1  -7     8092.03     7526.00    178.11 o
  -5   1  -7    21424.48    21903.76    346.38 o
  -3   1  -7    17489.79    17725.20    299.11 o
   1   1  -7    26113.37    28841.01    747.87 o
  11   1  -7    13741.10    13273.63    357.92 o
  13   1  -7     8202.22     8103.31    453.98 o
 -18   2  -7      248.85      350.09    182.42 o
 -16   2  -7     2640.79     2571.19    269.20 o
 -14   2  -7       22.31       93.39    212.52 o
 -12   2  -7      992.25     1250.24    195.64 o
 -10   2  -7     1120.87      932.19    109.62 o
  -8   2  -7    17111.03    17560.09    535.58 o
  -6   2  -7     3257.45     3289.71    132.33 o
  -4   2  -7    24779.87    24435.14    295.45 o
  -2   2  -7    31913.41    32728.13    315.15 o
   0   2  -7    62140.27    65548.95    615.36 o
   2   2  -7    35147.96    36759.04    829.24 o
  12   2  -7     1283.66     1912.01    271.07 o
  14   2  -7       15.91     -146.94    222.39 o
 -19   3  -7      390.50      326.18    189.09 o
 -17   3  -7       99.05      -63.31    171.95 o
 -15   3  -7     1448.00     1388.15    266.03 o
 -13   3  -7     1625.20     1571.90    204.98 o
 -11   3  -7    17369.45    17144.16    530.72 o
  -9   3  -7     7578.01     7154.45    223.35 o
  -7   3  -7     8396.98     8181.51    213.76 o
  -5   3  -7    27792.58    28594.20    512.21 o
  -3   3  -7     9258.98     8508.15    255.98 o
  -1   3  -7     8173.07     7706.58    212.20 o
   1   3  -7     7349.50     7297.64    137.91 o
   3   3  -7     3432.25     3890.03    111.90 o
   5   3  -7    20366.54    21232.92    574.17 o
  13   3  -7     3304.87     3013.85    347.40 o
  15   3  -7     3677.59     4248.60    429.43 o
 -18   4  -7      478.48      463.75    219.28 o
 -16   4  -7     1399.30     1555.94    230.56 o
 -14   4  -7     5793.11     5891.73    353.90 o
 -12   4  -7     1857.55     1588.34    149.48 o
 -10   4  -7     6955.37     7052.52    241.89 o
  -8   4  -7     3075.65     3275.27    161.79 o
  -6   4  -7    23591.12    23566.70    357.18 o
  -4   4  -7     4882.19     4679.43    148.29 o
  -2   4  -7     3266.14     3184.38    112.77 o
   0   4  -7        0.07       51.27     75.65 o
   2   4  -7     3500.57     3650.44    155.85 o
   4   4  -7     4661.25     4269.06    123.69 o
   6   4  -7    29937.12    29527.04    718.05 o
   8   4  -7     2447.67     2598.91    261.42 o
  10   4  -7     7214.21     8280.08    439.95 o
  12   4  -7     1414.97     1329.53    184.23 o
  14   4  -7     6599.33     7602.40    547.41 o
  16   4  -7     1000.10     1164.57    314.07 o
 -17   5  -7      487.34      291.58    178.45 o
 -15   5  -7      870.04      818.54    187.40 o
 -13   5  -7     4194.23     4074.47    279.88 o
 -11   5  -7     2340.88     2317.49    163.29 o
  -9   5  -7    13047.72    12152.63    306.52 o
  -5   5  -7     9817.92     9691.67    426.49 o
  -3   5  -7     6997.87     6698.08    236.48 o
  -1   5  -7    13216.41    12648.23    434.29 o
   1   5  -7     9329.75     9203.39    584.70 o
   3   5  -7     5057.46     4763.09    254.62 o
   5   5  -7     3657.84     3741.54    275.47 o
   7   5  -7    15731.61    16016.69    552.68 o
  11   5  -7     6597.65     7131.30    427.66 o
  13   5  -7     2138.82     2278.70    359.24 o
  15   5  -7     1579.84     1817.26    355.73 o
  17   5  -7     1175.30     1283.88    351.35 o
 -16   6  -7     1285.84     1255.23    213.24 o
 -14   6  -7      883.80     1005.66    206.14 o
 -12   6  -7     1860.27     1871.37    170.56 o
 -10   6  -7      606.53      530.02    117.52 o
  -8   6  -7    10595.63    10197.55    320.03 o
  -6   6  -7     7680.82     7335.30    295.70 o
  -4   6  -7    16353.08    16964.92    547.04 o
  -2   6  -7     6267.29     6066.06    289.32 o
   0   6  -7      913.26     1044.33    114.28 o
   2   6  -7     6423.99     6036.43    217.73 o
   4   6  -7    17135.51    16349.01    362.40 o
   6   6  -7     6440.91     5804.44    350.90 o
   8   6  -7    13033.41    12922.14    526.36 o
  10   6  -7      521.02      357.05    168.44 o
  12   6  -7     2268.35     2240.10    334.24 o
  14   6  -7      876.23      952.27    318.00 o
  16   6  -7     1357.82      986.49    331.60 o
 -17   7  -7      309.25      253.97    232.47 o
 -15   7  -7      908.33      736.46    294.77 o
 -13   7  -7     1201.78     1382.16    203.37 o
 -11   7  -7     3945.04     4029.59    222.02 o
  -9   7  -7     3282.78     3077.02    179.89 o
  -7   7  -7     2465.21     2539.96    172.31 o
  -5   7  -7     6879.05     6818.74    203.44 o
  -3   7  -7     7247.03     7071.13    326.99 o
  -1   7  -7     3193.98     2907.45    155.97 o
   1   7  -7     7964.14     7170.42    251.24 o
   3   7  -7     2103.99     2219.04    226.77 o
   5   7  -7     8509.86     8351.80    282.97 o
   7   7  -7     2295.98     2157.63    252.22 o
   9   7  -7     5831.36     6211.92    394.77 o
  11   7  -7     1254.22     1135.91    172.17 o
  13   7  -7     1283.01     1555.39    357.48 o
  15   7  -7     1471.91     2200.63    418.90 o
  17   7  -7      735.63      803.58    337.75 o
 -16   8  -7     1247.30     1522.49    354.42 o
 -14   8  -7     2614.44     2698.21    265.73 o
 -12   8  -7      254.79      125.20    154.18 o
 -10   8  -7     1255.52     1245.31    174.31 o
  -8   8  -7      979.79      969.52    152.71 o
  -6   8  -7     8448.95     8802.69    251.67 o
  -4   8  -7     6932.67     7204.47    244.94 o
  -2   8  -7     4235.69     4489.85    209.08 o
   0   8  -7      866.72      898.77    173.26 o
   2   8  -7     3397.55     3069.49    189.49 o
   4   8  -7     6243.90     6505.46    256.46 o
   6   8  -7     7251.42     6926.85    282.44 o
   8   8  -7      509.68      584.70    192.99 o
  10   8  -7     1399.22     1338.27    257.47 o
  12   8  -7      107.78      -33.78    270.20 o
  14   8  -7     3530.07     3478.80    482.06 o
  16   8  -7     1307.26     1372.05    387.75 o
 -15   9  -7      853.19      857.53    298.27 o
 -13   9  -7     1531.00     1489.91    226.26 o
 -11   9  -7     2425.40     2637.70    250.32 o
  -9   9  -7     4026.57     4092.55    371.52 o
  -7   9  -7     3520.77     3309.47    231.54 o
  -5   9  -7     1720.60     1792.70    306.60 o
  -3   9  -7     2096.98     1728.22    260.55 o
  -1   9  -7    10752.31    10227.53    320.89 o
   3   9  -7     5603.58     5201.67    246.43 o
   5   9  -7     2716.95     2604.31    195.09 o
   7   9  -7     1816.43     1791.55    184.79 o
   9   9  -7     3538.01     3298.52    335.55 o
  11   9  -7     1238.66     1544.86    328.97 o
  13   9  -7     2603.16     2493.19    431.18 o
  15   9  -7     1014.57     1197.91    384.68 o
 -14  10  -7      466.03      487.33    175.42 o
 -12  10  -7     2000.75     2123.43    375.47 o
 -10  10  -7      273.94      400.91    218.87 o
  -8  10  -7     1756.83     1699.27    336.87 o
  -6  10  -7     1350.75     1630.40    315.38 o
  -4  10  -7     1082.68     1108.43    287.30 o
  -2  10  -7     3031.55     2764.70    353.98 o
   0  10  -7    19328.10    18577.87    754.01 o
   2  10  -7     3084.73     2919.54    313.62 o
   4  10  -7     1351.66     1158.26    192.56 o
   6  10  -7      658.79      845.22    153.04 o
   8  10  -7     2869.85     2937.72    229.86 o
  10  10  -7       79.52      230.02    204.41 o
  12  10  -7     2197.72     2056.32    418.01 o
  14  10  -7      435.74      397.40    260.11 o
 -13  11  -7      456.61      367.58    237.30 o
 -11  11  -7     1806.53     2087.45    387.31 o
  -9  11  -7     1257.90     1401.87    337.75 o
  -7  11  -7     1404.24     1011.93    304.85 o
  -5  11  -7     1930.42     2148.43    315.82 o
  -3  11  -7     2174.76     1915.07    303.97 o
  -1  11  -7     2426.90     2247.56    314.94 o
   1  11  -7     3107.85     3354.22    386.43 o
   3  11  -7     4276.66     4076.22    403.98 o
   5  11  -7      896.33     1165.01    268.89 o
   7  11  -7     1432.59     1506.26    292.13 o
   9  11  -7     2577.06     2710.78    207.77 o
  11  11  -7     1204.87     1062.92    207.20 o
  13  11  -7      313.06      142.56    243.44 o
 -10  12  -7     1923.12     1694.88    379.42 o
  -8  12  -7      424.22      405.73    276.77 o
  -6  12  -7     2387.79     2835.76    412.31 o
  -4  12  -7     1858.42     1845.33    353.98 o
  -2  12  -7     4810.21     4292.91    426.35 o
   0  12  -7     2206.01     2227.38    364.07 o
   2  12  -7     4173.52     3945.94    428.55 o
   4  12  -7     1541.63     1805.85    329.42 o
   6  12  -7     2631.80     2695.84    336.87 o
   8  12  -7      782.52      708.88    207.69 o
  10  12  -7     1792.07     1785.68    370.65 o
  -9  13  -7      437.26      584.26    326.78 o
  -7  13  -7      737.32      578.99    315.82 o
  -5  13  -7      385.50      477.67    290.82 o
  -3  13  -7      464.76      578.12    290.82 o
  -1  13  -7     1483.91     2044.03    375.91 o
   1  13  -7     1588.87     1426.43    336.43 o
   3  13  -7     1177.20     1521.18    331.60 o
   5  13  -7      983.83     1234.95    237.97 o
   7  13  -7      866.23      791.51    204.57 o
   9  13  -7      304.72      351.35    272.39 o
  -6  14  -7     1006.45      949.20    303.53 o
  -4  14  -7      679.17      700.06    314.50 o
  -2  14  -7      549.36      932.54    337.75 o
   0  14  -7     3225.53     3132.28    414.51 o
   2  14  -7      696.96      831.57    264.50 o
   4  14  -7      679.85      689.72    203.12 o
   6  14  -7     1029.18      966.73    237.49 o
  -1  15  -7     1013.67     1073.78    340.38 o
   1  15  -7     1303.32     1472.93    372.83 o
 -18   0  -6     3585.65     3695.05    472.41 o
 -16   0  -6      685.88      246.51    278.53 o
 -14   0  -6      986.03      734.71    230.72 o
 -12   0  -6     7776.92     7844.08    487.76 o
 -10   0  -6    52749.66    51199.48   1131.68 o
  -8   0  -6     8617.03     8923.13    207.91 o
  -6   0  -6    60976.56    62620.28   1990.52 o
  -4   0  -6    18491.16    18484.89    450.04 o
  -2   0  -6   374702.47   367643.50   1869.57 o
   0   0  -6    42185.09    46526.27    614.97 o
   2   0  -6   381111.00   375574.06   2571.27 o
  10   0  -6    53285.09    51557.39    914.11 o
  12   0  -6     8414.54     8151.56    416.26 o
 -19   1  -6      212.61      200.41    180.82 o
 -17   1  -6     1113.25      949.12    201.20 o
 -15   1  -6     1873.79     1612.95    212.26 o
 -11   1  -6     7767.82     8138.22    343.28 o
  -9   1  -6    13874.15    13708.87    268.64 o
  -7   1  -6    20160.93    19768.95    287.15 o
  -5   1  -6     3109.98     2798.82    102.70 o
  -3   1  -6    27084.93    27714.44    271.15 o
  -1   1  -6     2869.85     2988.17     86.98 o
   1   1  -6     5088.35     4978.75    127.84 o
   9   1  -6    23779.85    26943.05    557.50 o
  11   1  -6    13696.10    13600.90    747.65 o
  13   1  -6     8670.06     8834.07    469.78 o
 -18   2  -6       16.51      167.54    196.31 o
 -16   2  -6     6043.60     6971.43    502.24 o
 -14   2  -6     5261.72     5445.98    340.38 o
 -12   2  -6    11928.36    11773.22    433.62 o
 -10   2  -6     1627.20     1532.44    118.19 o
  -8   2  -6    21207.65    21052.54    334.62 o
  -6   2  -6     5921.07     5261.01    154.13 o
  -4   2  -6    44440.34    42152.18    682.86 o
  -2   2  -6     8307.09     8576.04    155.67 o
   0   2  -6   416486.66   397538.75   6277.75 o
   2   2  -6     7241.91     7400.51    204.99 o
   8   2  -6    19455.25    20990.80    396.08 o
  12   2  -6    14875.56    15236.81    613.65 o
  14   2  -6     5892.10     6467.21    455.30 o
 -19   3  -6      218.78      409.56    217.11 o
 -17   3  -6      379.88      564.88    188.33 o
 -15   3  -6     3644.83     3159.57    264.29 o
 -13   3  -6     2064.52     1916.77    226.99 o
 -11   3  -6     6465.40     6738.86    232.84 o
  -9   3  -6     8584.07     7866.32    231.81 o
  -7   3  -6    15664.67    15541.25    289.26 o
  -5   3  -6    25708.24    25751.46    514.31 o
  -3   3  -6     6868.87     6223.46    199.05 o
  -1   3  -6       94.23      315.89    145.48 o
   1   3  -6      119.38      161.65     67.38 o
   3   3  -6    22161.50    21870.94    505.21 o
   5   3  -6    50427.31    52939.09    896.57 o
  11   3  -6     9262.07    10069.26    524.17 o
  13   3  -6     5765.39     5502.22    436.44 o
  15   3  -6     1705.87     1606.27    305.73 o
 -18   4  -6     3213.95     3430.23    302.47 o
 -16   4  -6     1021.16     1076.08    206.04 o
 -14   4  -6     4117.64     3651.31    290.77 o
 -12   4  -6     1564.32     1452.86    141.52 o
 -10   4  -6     6313.54     5936.06    223.15 o
  -8   4  -6      641.76      501.60     98.12 o
  -6   4  -6    21006.33    20741.71    358.04 o
  -4   4  -6     2579.48     2491.74    114.04 o
  -2   4  -6    38070.04    38057.39    507.57 o
   0   4  -6      526.99      556.28    109.66 o
   2   4  -6    37590.38    37519.70    461.43 o
   4   4  -6     2787.23     2407.22    191.24 o
   6   4  -6    17116.34    17747.54    539.52 o
   8   4  -6      931.80     1057.55    201.34 o
  10   4  -6     6748.67     7515.98    408.37 o
  12   4  -6     1304.97     1191.77    262.52 o
  14   4  -6     5301.07     6216.31    505.31 o
  16   4  -6      736.75      458.81    269.76 o
 -17   5  -6     1737.61     1747.80    261.41 o
 -15   5  -6      478.95      419.43    189.97 o
 -13   5  -6     6428.00     6417.69    581.85 o
 -11   5  -6     7194.41     7192.94    255.99 o
  -9   5  -6     5930.68     5741.77    219.37 o
  -7   5  -6    15257.36    15304.97    469.52 o
  -5   5  -6     9815.54     8942.91    250.31 o
  -3   5  -6     9636.89     9267.80    353.98 o
  -1   5  -6    14842.77    15387.78    357.12 o
   1   5  -6     5275.13     6281.73    512.11 o
   3   5  -6    12565.72    12117.42   1059.08 o
   5   5  -6     9440.48     8754.68    374.60 o
   7   5  -6    17840.99    16932.56    546.54 o
   9   5  -6     8712.97     8997.68    427.23 o
  11   5  -6     6199.21     6724.28    304.64 o
  13   5  -6     2755.10     2581.79    334.68 o
  15   5  -6      943.21      840.86    300.90 o
  17   5  -6      588.63      814.98    311.87 o
 -16   6  -6     2665.02     2666.85    282.05 o
 -14   6  -6     1204.90     1300.03    202.16 o
 -12   6  -6     1430.60     1249.52    151.29 o
 -10   6  -6      236.58      171.23    104.49 o
  -8   6  -6     1763.43     1790.49    138.08 o
  -6   6  -6     1728.09     1646.55    117.21 o
  -4   6  -6     5269.93     4816.69    297.64 o
  -2   6  -6    13346.34    13790.77    303.99 o
   0   6  -6     5352.75     4763.34    325.47 o
   2   6  -6    14446.02    14656.65   1139.35 o
   4   6  -6     4808.33     4527.15    197.88 o
   6   6  -6     1919.25     1994.47    224.14 o
   8   6  -6     1410.19     1235.19    203.96 o
  10   6  -6      528.57      469.34    166.24 o
  12   6  -6     1482.00     1737.43    303.97 o
  14   6  -6     1288.13     1629.09    355.30 o
  16   6  -6     2808.35     3051.57    441.71 o
  18   6  -6      272.90      488.20    305.29 o
 -17   7  -6      609.97      508.81    304.42 o
 -15   7  -6     3950.10     4308.69    464.08 o
 -13   7  -6     1009.59      943.22    190.20 o
 -11   7  -6     1931.77     1772.72    165.16 o
  -9   7  -6     5428.26     5331.44    222.58 o
  -7   7  -6     9022.56     8761.55    250.11 o
  -5   7  -6     7421.89     7288.12    209.78 o
  -3   7  -6     2636.27     2433.80    167.45 o
  -1   7  -6     7492.18     6921.23    157.23 o
   1   7  -6     5653.98     5395.80    249.59 o
   3   7  -6     2750.34     2871.68    163.36 o
   5   7  -6    19809.82    18929.98    413.03 o
   7   7  -6     4796.93     4619.69    331.60 o
   9   7  -6     3474.16     3218.25    291.25 o
  11   7  -6     3683.70     3754.27    407.93 o
  13   7  -6     2189.99     1886.12    332.48 o
  15   7  -6     1568.49     1404.07    322.83 o
  17   7  -6      272.65       82.03    287.74 o
 -16   8  -6     1782.49     1863.76    375.03 o
 -14   8  -6       88.86      190.25    167.75 o
 -12   8  -6      177.50      129.23    132.46 o
 -10   8  -6      389.39      205.70    146.80 o
  -8   8  -6      155.87       72.58    114.85 o
  -6   8  -6      911.84      912.11    112.02 o
  -4   8  -6     1138.31     1122.43    106.71 o
  -2   8  -6     8996.05     9252.14    586.89 o
   0   8  -6     3199.68     3021.79    178.74 o
   2   8  -6     9136.89     8905.86    278.45 o
   4   8  -6     1389.94     1408.35    147.23 o
   6   8  -6      925.33      867.17    141.29 o
   8   8  -6      270.36      387.31    176.33 o
  10   8  -6      332.80      281.84    162.00 o
  12   8  -6      330.12      479.86    289.94 o
  14   8  -6      142.31      193.87    227.21 o
  16   8  -6     1273.28     1229.49    372.40 o
 -15   9  -6      598.46      468.46    282.48 o
 -13   9  -6     3192.09     3297.39    284.24 o
 -11   9  -6     1090.19     1444.19    210.55 o
  -9   9  -6     2963.57     2821.40    232.89 o
  -7   9  -6     6963.74     6650.30    299.79 o
  -5   9  -6     3450.28     3884.98    388.63 o
  -3   9  -6     7427.89     6959.80    454.43 o
  -1   9  -6     2589.21     2620.03    175.43 o
   1   9  -6     3528.18     3596.48    199.81 o
   3   9  -6     9920.85     9620.90    315.12 o
   5   9  -6     3089.58     3006.69    202.70 o
   7   9  -6     9335.65     9030.17    334.30 o
   9   9  -6     5190.39     5003.96    310.58 o
  11   9  -6     1360.24     1397.05    319.77 o
  13   9  -6     2372.39     2481.35    437.31 o
  15   9  -6      340.60      117.11    307.48 o
 -14  10  -6     1016.47     1402.93    236.07 o
 -12  10  -6      397.87      298.84    152.85 o
 -10  10  -6      304.19      326.35    264.50 o
  -8  10  -6      582.51      356.17    199.58 o
  -6  10  -6     5198.95     4803.47    419.33 o
  -4  10  -6     2122.98     1995.34    296.52 o
  -2  10  -6     4625.57     4352.56    414.07 o
   0  10  -6      260.36      553.56    239.49 o
   2  10  -6     6491.32     6655.83    461.01 o
   4  10  -6     1900.52     1808.04    194.97 o
   6  10  -6     4575.36     4427.43    251.24 o
   8  10  -6      713.31      685.59    142.85 o
  10  10  -6      560.53      424.60    242.57 o
  12  10  -6      353.62      420.65    309.67 o
  14  10  -6      702.97      831.21    365.38 o
 -13  11  -6      171.47      180.72    278.97 o
 -11  11  -6      449.56      704.45    257.47 o
  -9  11  -6     2033.72     1905.86    331.60 o
  -7  11  -6      784.75     1037.37    265.37 o
  -5  11  -6     1803.37     1836.11    344.33 o
  -3  11  -6      692.24      811.91    293.89 o
  -1  11  -6     3178.17     3099.82    385.56 o
   1  11  -6     1168.82      939.55    230.29 o
   3  11  -6      570.52      620.22    247.39 o
   5  11  -6     1155.03     1601.45    289.50 o
   7  11  -6      596.43      653.59    192.93 o
   9  11  -6      647.12      473.85    134.43 o
  11  11  -6     1414.14     1549.18    242.03 o
  13  11  -6      548.01      665.40    352.22 o
 -12  12  -6       74.58      107.91    285.99 o
 -10  12  -6      561.59      596.54    306.60 o
  -8  12  -6      877.66      632.95    243.88 o
  -6  12  -6     3151.92     3136.67    398.72 o
  -4  12  -6     1076.39     1111.93    266.69 o
  -2  12  -6      655.37     1132.55    313.18 o
   0  12  -6      209.35      279.85    196.07 o
   2  12  -6      663.55      784.71    268.44 o
   4  12  -6     1523.05     1386.52    303.10 o
   6  12  -6     2797.93     2903.86    274.78 o
   8  12  -6      757.56      653.83    184.43 o
  10  12  -6      373.50      251.77    316.25 o
  12  12  -6      202.67      115.36    240.81 o
  -9  13  -6      103.73      204.84    237.74 o
  -7  13  -6     1082.94      868.93    276.34 o
  -5  13  -6      237.21      197.39    218.44 o
  -3  13  -6     1685.18     1761.11    359.24 o
  -1  13  -6      449.61      446.53    279.85 o
   1  13  -6     1456.87     1247.04    277.22 o
   3  13  -6      797.65      912.76    182.37 o
   5  13  -6      505.61      445.51    202.66 o
   7  13  -6      691.95      573.72    216.02 o
   9  13  -6      326.50      539.52    346.52 o
  -6  14  -6      129.64      290.37    240.81 o
  -4  14  -6     1936.87     2175.18    371.96 o
  -2  14  -6      163.15      282.92    222.82 o
   0  14  -6      955.27      880.34    324.15 o
   2  14  -6      297.00      505.94    182.53 o
   4  14  -6     1887.60     2121.62    341.70 o
   6  14  -6       64.06      121.76    220.41 o
  -3  15  -6      152.90      -17.10    216.24 o
  -1  15  -6      702.21      883.84    337.31 o
   1  15  -6      402.68      581.19    310.12 o
   3  15  -6      199.30      223.84    183.73 o
 -19   1  -5      488.06      547.71    224.07 o
 -17   1  -5     1150.49      733.01    192.64 o
 -15   1  -5     1425.41     1546.48    233.76 o
 -13   1  -5     6315.79     6200.69    335.35 o
 -11   1  -5     8325.57     8363.60    338.22 o
  -9   1  -5    18221.47    18044.66    333.18 o
  -7   1  -5     5800.50     5373.26    153.97 o
  -5   1  -5     9817.28     9803.15    175.25 o
  -3   1  -5    23163.57    24078.44    243.85 o
  -1   1  -5     7022.70     7357.68    118.06 o
   1   1  -5    11244.95    11698.53    279.41 o
   9   1  -5    16509.87    15352.57    319.42 o
  11   1  -5     4316.73     4448.64    209.51 o
  13   1  -5     3065.51     3025.69    293.00 o
 -18   2  -5     1419.97     1676.47    246.60 o
 -16   2  -5     1438.26     1170.21    208.78 o
 -14   2  -5     1329.32     1291.53    216.24 o
 -12   2  -5     1122.53      983.63    207.26 o
 -10   2  -5      600.35      544.64     95.89 o
  -8   2  -5     5205.49     5214.48    172.56 o
  -6   2  -5    25672.45    25354.58    327.46 o
  -4   2  -5    20300.65    20705.37    261.29 o
  -2   2  -5    39372.49    40677.69   1075.88 o
   0   2  -5     8093.49     8656.47    428.98 o
   2   2  -5    41152.48    43799.61    326.61 o
   8   2  -5     5652.96     5624.59    208.35 o
  10   2  -5      315.92      224.91    108.56 o
  12   2  -5     1082.99      944.37    220.19 o
  14   2  -5     2368.67     2136.15    291.69 o
 -19   3  -5      482.22      651.10    224.97 o
 -17   3  -5      539.99      678.39    195.85 o
 -15   3  -5     1049.36      930.55    207.69 o
 -13   3  -5     7904.48     7208.02    351.90 o
 -11   3  -5     3012.74     2981.55    174.47 o
  -9   3  -5    10068.32     9327.70    247.66 o
  -7   3  -5    16800.50    16771.84    294.13 o
  -5   3  -5    21737.49    21317.78    493.83 o
  -3   3  -5    15852.94    15464.89    322.77 o
  -1   3  -5    16986.81    17379.23    333.25 o
   1   3  -5     9421.74    10509.40    712.78 o
   5   3  -5     8345.29    10231.12    370.20 o
  11   3  -5     5979.42     6151.39    420.65 o
  13   3  -5     2287.50     2317.30    317.57 o
  15   3  -5     1901.60     1764.18    307.92 o
 -18   4  -5      389.25      392.47    202.39 o
 -16   4  -5      770.60      898.59    196.11 o
 -14   4  -5     4684.65     4609.58    386.00 o
 -12   4  -5     1344.25     1316.65    135.89 o
 -10   4  -5      368.14      296.95     99.47 o
  -8   4  -5    14202.52    14195.46    301.71 o
  -6   4  -5    12640.82    12624.56    253.98 o
  -4   4  -5    20489.82    20576.61    539.96 o
  -2   4  -5      395.88      451.84     59.13 o
   0   4  -5    45838.73    48004.23   1300.11 o
   2   4  -5      347.78      438.21     72.00 o
   4   4  -5    24662.83    24027.89    558.38 o
   6   4  -5    11956.54    12729.57    437.31 o
   8   4  -5    11975.10    12367.70    463.20 o
  10   4  -5      471.31      541.17    138.64 o
  12   4  -5     2392.09     2494.51    328.97 o
  14   4  -5     5093.75     5085.95    465.83 o
  16   4  -5      962.34     1208.87    307.48 o
 -17   5  -5      633.45      766.26    200.91 o
 -15   5  -5      646.20      726.91    204.37 o
 -13   5  -5     1025.96     1199.65    151.59 o
 -11   5  -5     6500.92     5954.27    234.25 o
  -9   5  -5     1732.91     1634.27    131.90 o
  -7   5  -5    23540.07    22582.18    515.79 o
  -5   5  -5     6868.94     7121.34    191.71 o
  -3   5  -5     8350.82     8469.03    183.00 o
  -1   5  -5    15420.35    15411.85    215.29 o
   1   5  -5    13108.84    13623.02    825.51 o
   3   5  -5     3182.03     3377.27    163.39 o
   5   5  -5     3851.71     3241.50    244.32 o
   7   5  -5     9172.06    10179.36    413.20 o
   9   5  -5     6279.00     6411.94    351.78 o
  11   5  -5     2749.12     2819.48    213.13 o
  13   5  -5     3294.73     3330.10    372.40 o
  15   5  -5     1815.02     2240.54    374.60 o
  17   5  -5     1373.10     1136.50    285.99 o
 -18   6  -5     1178.54     1559.34    378.10 o
 -16   6  -5      889.77      968.94    268.44 o
 -14   6  -5     5027.91     4782.51    313.62 o
 -12   6  -5     1546.50     1452.65    157.41 o
 -10   6  -5      683.28      525.25    109.87 o
  -8   6  -5     1186.13     1034.75    122.31 o
  -6   6  -5    13103.53    12735.01    437.19 o
  -4   6  -5    14360.49    14719.96    260.16 o
  -2   6  -5    17642.19    17598.13    486.27 o
   0   6  -5    10740.88    11400.39    451.79 o
   2   6  -5    16693.51    16390.60    500.48 o
   4   6  -5    14193.57    13500.94    321.76 o
   6   6  -5    14663.17    13733.61    489.96 o
   8   6  -5     1018.05      909.29    178.96 o
  10   6  -5      883.30      790.49    138.31 o
  12   6  -5     1616.37     1997.97    309.67 o
  14   6  -5     7023.39     7880.05    610.14 o
  16   6  -5     1348.05     1341.78    351.35 o
  18   6  -5      983.52     1045.70    351.35 o
 -17   7  -5      948.12     1064.13    286.42 o
 -15   7  -5      929.44     1113.25    270.20 o
 -13   7  -5      585.83      753.32    298.71 o
 -11   7  -5      625.68      622.07    131.42 o
  -9   7  -5     5400.38     5439.34    221.44 o
  -7   7  -5     3712.46     3909.11    174.82 o
  -5   7  -5    11236.67    11073.94    244.00 o
  -3   7  -5     4398.49     4283.14    282.01 o
  -1   7  -5     2100.60     1940.49     91.61 o
   1   7  -5     2793.52     2758.74    150.92 o
   3   7  -5     4442.06     4366.87    195.97 o
   5   7  -5     4798.06     4639.43    318.00 o
   7   7  -5     8796.84     8681.87    428.98 o
   9   7  -5     2106.88     1715.46    177.76 o
  11   7  -5      982.53     1057.10    265.37 o
  13   7  -5     1401.15     1022.90    277.22 o
  15   7  -5     2688.42     3215.63    464.51 o
  17   7  -5      636.24      632.95    325.47 o
 -16   8  -5     1584.29     1738.75    367.58 o
 -14   8  -5     1728.09     1725.18    232.50 o
 -12   8  -5     1100.82     1098.11    205.28 o
 -10   8  -5      274.56       62.06    144.32 o
  -8   8  -5     4972.06     4822.91    296.08 o
  -6   8  -5     2096.85     2074.23    179.25 o
  -4   8  -5    10482.84     9846.74    226.15 o
  -2   8  -5     3167.61     3364.26    424.81 o
   0   8  -5    16118.58    15550.71    355.39 o
   2   8  -5     2323.97     2144.62    175.46 o
   4   8  -5    11919.18    11317.54    503.11 o
   6   8  -5     2955.04     2687.07    279.41 o
   8   8  -5     6014.48     5867.16    382.05 o
  10   8  -5      129.09       18.83    129.31 o
  12   8  -5     1511.43     1359.77    297.83 o
  14   8  -5     2158.65     2502.40    436.88 o
  16   8  -5     1771.33     1856.29    405.30 o
 -15   9  -5       93.79       86.85    250.46 o
 -13   9  -5     2899.39     2933.83    275.89 o
 -11   9  -5     1422.47     1391.62    212.49 o
  -9   9  -5     2108.10     1892.81    215.08 o
  -7   9  -5     3769.88     3497.45    238.31 o
  -5   9  -5     3826.00     3749.87    378.10 o
  -3   9  -5     7357.30     7259.38    459.25 o
  -1   9  -5     1902.59     1868.14    252.22 o
   1   9  -5     6599.70     6394.91    252.78 o
   3   9  -5     5491.82     5363.91    240.01 o
   5   9  -5     2567.21     2343.33    183.35 o
   7   9  -5     5696.81     5676.79    397.40 o
   9   9  -5     3082.81     3460.96    268.81 o
  11   9  -5      889.11      879.89    330.29 o
  13   9  -5     1203.43     1326.87    324.15 o
  15   9  -5      309.59      164.49    304.85 o
 -14  10  -5      843.11     1065.40    201.27 o
 -12  10  -5      921.36     1003.62    207.23 o
 -10  10  -5     4412.69     4596.88    446.53 o
  -8  10  -5     1631.25     1376.43    273.70 o
  -6  10  -5     1445.04     1641.80    313.18 o
  -4  10  -5     3710.63     3518.71    361.87 o
  -2  10  -5     7175.08     7438.78    504.86 o
   0  10  -5     7760.61     7308.07    487.76 o
   2  10  -5     5750.37     6094.81    444.33 o
   4  10  -5     3540.34     3640.21    353.54 o
   6  10  -5      680.53      821.11    150.18 o
   8  10  -5     2276.69     1972.50    167.36 o
  10  10  -5     4789.87     4953.04    499.16 o
  12  10  -5      617.67      499.61    264.50 o
  14  10  -5      989.79     1037.80    324.59 o
 -13  11  -5      414.85      578.56    300.90 o
 -11  11  -5     2652.18     2986.22    441.71 o
  -9  11  -5      403.00      191.24    268.89 o
  -7  11  -5     1183.92     1051.40    263.62 o
  -5  11  -5      632.68      656.63    273.27 o
  -1  11  -5     1846.89     1744.45    323.72 o
   1  11  -5     2247.04     2040.52    289.06 o
   3  11  -5      309.19      471.97    234.67 o
   5  11  -5     1413.47     1546.18    259.24 o
   7  11  -5     2535.15     2608.85    357.93 o
   9  11  -5      707.48      513.75    183.66 o
  11  11  -5     1026.97     1189.57    321.95 o
  13  11  -5      718.83      651.80    294.77 o
 -12  12  -5      527.69      417.58    303.97 o
 -10  12  -5      294.17      -49.56    200.89 o
  -8  12  -5     1290.05     1356.70    347.83 o
  -6  12  -5      166.23      346.08    289.06 o
  -4  12  -5      936.91      746.55    291.69 o
  -2  12  -5     2541.08     2769.10    359.24 o
   0  12  -5     6862.92     6938.74    514.08 o
   2  12  -5     2087.85     2547.58    332.48 o
   4  12  -5      922.35      895.25    185.89 o
   6  12  -5      250.49      311.75    171.30 o
   8  12  -5      877.16      702.92    189.75 o
  10  12  -5      151.23      473.28    274.59 o
  12  12  -5      398.12      591.27    349.15 o
  -9  13  -5      630.47      567.15    262.74 o
  -7  13  -5      976.20     1288.70    353.10 o
  -5  13  -5     1210.86     1560.22    368.01 o
  -3  13  -5      663.28      542.15    289.06 o
  -1  13  -5      393.41      325.90    263.18 o
   1  13  -5      808.62      798.53    206.39 o
   3  13  -5     1913.93     2063.19    244.44 o
   5  13  -5      778.34      795.47    198.79 o
   7  13  -5     1642.38     1921.56    266.18 o
   9  13  -5      889.55     1120.27    331.60 o
  -6  14  -5     1059.39     1017.19    352.66 o
  -4  14  -5     1184.15     1207.12    368.01 o
  -2  14  -5      304.09      352.66    298.27 o
   0  14  -5      548.37      602.24    245.64 o
   2  14  -5      203.71      266.18    155.00 o
   4  14  -5     1386.50     1392.26    252.28 o
   6  14  -5     1010.09      945.81    242.07 o
  -3  15  -5      700.00      453.55    326.35 o
  -1  15  -5      245.29      314.94    232.04 o
   1  15  -5      522.42      680.76    253.09 o
   3  15  -5      204.13      228.32    208.24 o
 -18   0  -4       87.44      139.04    211.86 o
 -16   0  -4     5040.20     5164.90    461.88 o
 -14   0  -4     4385.02     4174.48    404.86 o
 -12   0  -4    30852.78    29482.74    934.29 o
 -10   0  -4     5233.44     5531.60    371.08 o
  -8   0  -4    11237.84    11464.27    522.86 o
  -6   0  -4    14671.72    14879.48    263.62 o
  -4   0  -4   210810.47   211494.61   1785.44 o
   8   0  -4     9770.95     8369.56    320.20 o
  10   0  -4     3181.32     2904.63    248.70 o
  12   0  -4    33726.44    32876.00    754.88 o
 -19   1  -4      608.06      551.70    179.09 o
 -17   1  -4      738.36      702.67    193.30 o
 -15   1  -4     5101.13     5131.48    354.42 o
 -13   1  -4     3300.43     3498.48    264.73 o
 -11   1  -4     3225.57     3185.09    165.12 o
  -9   1  -4    15129.53    15488.24    289.48 o
  -7   1  -4     9887.34    10080.09    207.63 o
  -5   1  -4    20329.84    19520.19    248.41 o
  -3   1  -4     9615.00     9424.36    144.98 o
  -1   1  -4    11734.73    12222.89    256.93 o
   1   1  -4     6094.14     6300.53    176.77 o
   7   1  -4     8456.91     8186.21    264.06 o
   9   1  -4     7508.56     7060.96    223.72 o
  11   1  -4     9704.98     9599.42    283.59 o
  13   1  -4     2595.07     2062.02    253.53 o
 -18   2  -4     6228.16     6934.84    425.79 o
 -16   2  -4      447.43      254.31    146.32 o
 -14   2  -4     1528.73     1552.98    223.32 o
 -12   2  -4     5826.04     5537.33    220.10 o
 -10   2  -4    22324.87    21753.03    376.64 o
  -8   2  -4     6938.49     6796.63    209.77 o
  -6   2  -4    22373.89    22089.32    304.35 o
  -4   2  -4    13381.53    13345.46    229.52 o
  -2   2  -4   104007.43   103092.40   1327.20 o
   0   2  -4     6003.95     5918.57    328.97 o
   2   2  -4    89646.10    95755.84   1003.15 o
   8   2  -4     6799.60     6411.94    206.16 o
  10   2  -4    26845.61    24822.20    527.46 o
  12   2  -4     6227.05     6095.69    407.05 o
  14   2  -4     2014.87     2131.76    289.94 o
 -19   3  -4      555.50      773.95    212.48 o
 -17   3  -4     1386.62     1379.94    242.08 o
 -15   3  -4     1022.75     1191.67    201.90 o
 -13   3  -4     3022.96     2776.51    237.10 o
 -11   3  -4     5023.50     5118.54    207.10 o
  -9   3  -4     9554.39     9234.57    245.61 o
  -7   3  -4    18955.53    18972.53    315.25 o
  -5   3  -4     4438.90     4034.50    192.39 o
  -3   3  -4     9758.87     9747.36    172.51 o
  -1   3  -4    25086.22    25613.92    703.53 o
   1   3  -4    41111.82    42990.72   1367.44 o
   3   3  -4     6836.80     6987.43    260.99 o
   5   3  -4     8424.08     8832.76    329.85 o
   7   3  -4     7328.05     7589.23    336.87 o
   9   3  -4     9887.05     9247.70    460.56 o
  11   3  -4     6686.79     7522.56    453.11 o
  13   3  -4     4333.61     4306.51    394.33 o
  15   3  -4     1200.91     1046.14    268.00 o
 -18   4  -4      373.54      334.02    178.82 o
 -16   4  -4     3232.68     3694.29    291.21 o
 -14   4  -4     2299.91     2210.42    245.14 o
 -12   4  -4     3715.21     3241.57    188.11 o
 -10   4  -4      119.61       61.08     83.40 o
  -8   4  -4    19617.28    20857.46    360.62 o
  -6   4  -4     2004.10     1651.10    103.64 o
  -4   4  -4     4367.70     4072.20    130.88 o
  -2   4  -4      309.89      297.67     49.82 o
   0   4  -4    20114.28    20162.43   1050.75 o
   2   4  -4     1039.85      940.00     79.32 o
   4   4  -4     3478.28     3102.02    208.79 o
   6   4  -4     3021.61     2916.91    214.93 o
   8   4  -4    16510.57    17436.99    531.62 o
  10   4  -4       80.45       67.31     99.30 o
  12   4  -4     5012.39     5552.66    424.16 o
  14   4  -4     2305.68     2398.00    349.15 o
  16   4  -4     3409.25     4413.53    453.55 o
 -17   5  -4     1073.08     1364.32    239.97 o
 -15   5  -4     3910.32     3971.99    473.51 o
 -13   5  -4     2064.48     1965.86    174.05 o
 -11   5  -4     4783.93     4833.99    218.83 o
  -9   5  -4     5730.04     5649.27    214.34 o
  -7   5  -4     8547.58     8292.56    226.08 o
  -3   5  -4     8471.49     8590.87    176.67 o
   1   5  -4    31197.37    32656.16   1493.55 o
   3   5  -4     6490.03     6512.39    299.59 o
   5   5  -4    13780.04    13035.30    432.49 o
   7   5  -4    19569.92    20058.26    558.38 o
   9   5  -4     8413.28     8736.95    404.20 o
  11   5  -4     5642.96     5804.96    273.91 o
  13   5  -4     3210.19     3312.99    400.91 o
  15   5  -4     1240.47     1406.26    332.05 o
  17   5  -4      792.62      896.57    316.70 o
 -18   6  -4     2840.78     2630.04    394.77 o
 -16   6  -4     1816.84     1583.91    314.94 o
 -14   6  -4     1556.69     1309.39    168.04 o
 -12   6  -4     2617.62     2209.46    169.96 o
 -10   6  -4     2421.86     2272.26    162.46 o
  -8   6  -4     2695.30     2353.38    145.23 o
  -6   6  -4     3352.21     3114.32    148.71 o
  -4   6  -4    10597.82    10980.90    242.58 o
  -2   6  -4    16175.14    16432.23    569.18 o
   0   6  -4     3890.18     4440.36    213.17 o
   2   6  -4    16174.66    17173.47    713.43 o
   4   6  -4     9825.45     9273.59    393.90 o
   6   6  -4     2249.81     1766.38    204.84 o
   8   6  -4     2130.25     1610.22    199.58 o
  10   6  -4     2478.62     2574.42    198.97 o
  12   6  -4     2872.23     2573.46    379.85 o
  14   6  -4     2051.52     2340.11    385.56 o
  16   6  -4     1369.66     1471.61    353.10 o
  18   6  -4     2959.54     3170.44    472.85 o
 -17   7  -4     1079.11     1218.52    356.17 o
 -15   7  -4     1410.79     1676.90    346.52 o
 -13   7  -4     2902.23     2618.53    289.72 o
 -11   7  -4     2228.57     2152.07    222.35 o
  -9   7  -4    10317.55    10241.36    289.36 o
  -7   7  -4     3251.92     3099.25    161.93 o
  -5   7  -4     3913.53     3955.27    156.76 o
  -3   7  -4     9108.92     9752.55    203.12 o
  -1   7  -4     1351.35     1415.34     82.04 o
   1   7  -4      653.34      932.19    162.96 o
   3   7  -4    13704.67    13653.55    319.84 o
   5   7  -4     5273.86     5507.48    336.00 o
   7   7  -4     7263.27     7082.61    380.30 o
   9   7  -4     7259.37     7074.27    316.32 o
  11   7  -4     2334.57     2385.72    334.24 o
  13   7  -4      978.43      542.15    289.94 o
  15   7  -4     1110.15     1147.46    343.01 o
  17   7  -4     1451.41     1735.23    402.23 o
 -16   8  -4      325.72      531.62    301.34 o
 -14   8  -4      529.97      354.75    156.18 o
 -12   8  -4      312.71      229.69    136.52 o
 -10   8  -4      536.69      332.21    158.95 o
  -8   8  -4     1191.79     1163.04    242.79 o
  -6   8  -4     4851.02     4201.49    226.99 o
  -4   8  -4      277.30      194.44     72.78 o
  -2   8  -4     3919.82     3671.71    155.58 o
   0   8  -4       29.90      100.45    169.31 o
   2   8  -4     5105.78     4954.47    210.03 o
   4   8  -4      453.48      436.15    111.45 o
   6   8  -4     4491.52     4124.47    322.83 o
   8   8  -4      750.87      770.67    150.00 o
  10   8  -4      558.30      398.28    280.72 o
  12   8  -4      378.37      386.43    228.97 o
  14   8  -4      542.20      879.02    335.12 o
  16   8  -4      435.56      639.97    329.85 o
 -15   9  -4     2010.46     2060.92    398.28 o
 -13   9  -4      957.11      914.45    184.26 o
 -11   9  -4     1540.27     1346.17    242.34 o
  -9   9  -4     2206.09     2573.94    539.08 o
  -7   9  -4     1826.14     2099.27    220.85 o
  -5   9  -4     2409.92     2870.41    345.65 o
  -3   9  -4     1539.14     1292.22    235.54 o
  -1   9  -4    10088.11     9839.86    527.67 o
   1   9  -4     5896.36     5798.38    232.65 o
   3   9  -4     2698.43     2263.45    158.12 o
   5   9  -4     2786.48     2765.45    188.88 o
   7   9  -4     1050.11     1023.02    181.52 o
   9   9  -4     2811.67     2848.63    248.91 o
  11   9  -4      888.41      962.80    337.31 o
  13   9  -4     2110.90     2394.06    440.39 o
  15   9  -4     1189.30     1469.86    336.43 o
 -14  10  -4      286.49      358.88    189.04 o
 -12  10  -4      575.83      595.66    173.35 o
 -10  10  -4      323.51      406.74    169.47 o
  -8  10  -4     1373.76     1507.58    327.65 o
  -6  10  -4     8595.03     7900.67    554.44 o
  -4  10  -4     3396.79     3217.38    347.40 o
  -2  10  -4      353.68      389.07    232.92 o
   0  10  -4     1715.45     2220.80    317.57 o
   2  10  -4      377.39      421.96    175.01 o
   4  10  -4     4126.43     3629.89    201.95 o
   6  10  -4     8390.15     8078.14    275.47 o
   8  10  -4     2350.71     2142.68    304.19 o
  10  10  -4      326.11      227.65    282.92 o
  12  10  -4      388.63      569.79    334.24 o
  14  10  -4      331.76      447.84    341.70 o
 -13  11  -4     1116.88     1658.91    368.45 o
 -11  11  -4     1440.71     1343.10    344.77 o
  -9  11  -4     4114.62     3871.38    431.61 o
  -7  11  -4     3529.24     3974.02    448.28 o
  -5  11  -4     1428.71     1125.98    265.37 o
  -3  11  -4     2045.94     1947.97    298.27 o
  -1  11  -4      467.59      469.78    260.11 o
   1  11  -4     1507.63     1496.18    264.94 o
   3  11  -4     2094.43     1991.39    285.55 o
   5  11  -4     1468.87     1093.50    188.40 o
   7  11  -4     1920.25     2184.70    249.24 o
   9  11  -4     1409.50     1593.56    390.38 o
  11  11  -4     3306.46     3642.41    470.21 o
  13  11  -4     1053.07     1169.39    389.07 o
 -12  12  -4      291.70      322.40    239.06 o
 -10  12  -4      121.64     -206.16    267.57 o
  -8  12  -4      147.94      134.66    212.74 o
  -6  12  -4      172.32      320.20    220.64 o
  -4  12  -4     2411.92     2229.57    335.55 o
  -2  12  -4      701.62     1076.85    307.48 o
   0  12  -4       16.37        0.00    237.74 o
   2  12  -4     1480.88     1788.75    220.08 o
   4  12  -4     2802.75     2434.72    246.68 o
   6  12  -4       64.68       87.03    159.54 o
   8  12  -4      110.69      264.50    309.67 o
  10  12  -4       85.63      220.19    328.97 o
  12  12  -4      442.55      621.54    361.00 o
  -9  13  -4      685.33      546.97    325.47 o
  -7  13  -4     1735.29     2068.15    397.40 o
  -5  13  -4     1221.91     1583.03    328.97 o
  -3  13  -4      156.86      249.14    213.17 o
  -1  13  -4      800.92      422.40    214.05 o
   1  13  -4      740.98      501.02    196.23 o
   3  13  -4       70.93      175.13    156.19 o
   5  13  -4      609.80      627.16    172.35 o
   7  13  -4      609.77      716.65    177.28 o
   9  13  -4      257.98      225.02    328.54 o
  -6  14  -4      836.84      718.05    283.80 o
  -4  14  -4       37.09      243.00    303.10 o
  -2  14  -4      940.81      621.10    255.72 o
   0  14  -4       11.79     -182.91    240.37 o
   2  14  -4      916.74      802.05    199.79 o
   4  14  -4       64.30       50.37    187.26 o
   6  14  -4      698.00      892.73    218.37 o
  -3  15  -4      277.29      150.89    298.27 o
  -1  15  -4       57.70       44.30    279.41 o
   1  15  -4       70.33      100.45    276.77 o
   3  15  -4      529.40      648.22    203.19 o
 -19   1  -3      549.63      846.83    238.98 o
 -17   1  -3     1066.04     1204.01    215.17 o
 -15   1  -3      727.81      891.05    184.26 o
 -13   1  -3     6664.36     6772.44    340.03 o
 -11   1  -3    10509.40    10292.57    268.49 o
  -9   1  -3    13036.21    12629.00    264.31 o
  -7   1  -3     6496.53     6665.47    174.90 o
  -5   1  -3    29430.52    30969.48    318.95 o
  -3   1  -3    94515.92    94483.34    536.79 o
  -1   1  -3    23199.49    23460.75    517.37 o
   1   1  -3    15761.82    16203.74    614.52 o
   7   1  -3     8118.12     7677.75    196.76 o
   9   1  -3    13240.64    12133.82    522.41 o
  11   1  -3     8492.70     8433.78    264.77 o
  13   1  -3     2004.62     1740.50    243.00 o
 -18   2  -3       41.92      195.75    151.47 o
 -16   2  -3     1102.81     1131.89    189.19 o
 -14   2  -3     1177.36      974.13    199.87 o
 -12   2  -3      973.37      871.54    122.84 o
 -10   2  -3      670.98      662.00    100.89 o
  -8   2  -3      700.52      724.13     92.81 o
  -6   2  -3     1065.29     1064.59     86.98 o
  -4   2  -3     5586.69     5561.71    240.73 o
  -2   2  -3     6242.54     6794.47    254.14 o
   0   2  -3     5171.14     5632.95    179.84 o
   2   2  -3    10934.69    11315.42    289.06 o
   8   2  -3      684.69      504.43     75.95 o
  10   2  -3     1206.52     1049.21    121.50 o
  12   2  -3      547.17      241.69    175.01 o
  14   2  -3     1018.00      883.41    230.29 o
 -19   3  -3     1927.90     2170.44    296.77 o
 -17   3  -3      679.49      499.89    176.02 o
 -15   3  -3     1084.73     1086.99    255.29 o
 -13   3  -3     1102.36     1154.71    139.88 o
 -11   3  -3     9542.14     9612.52    276.59 o
  -9   3  -3     3666.45     3495.62    172.10 o
  -7   3  -3    13460.31    13373.11    262.93 o
  -5   3  -3     4353.87     4187.30    136.74 o
  -3   3  -3    18006.84    17882.52    376.36 o
  -1   3  -3    75309.43    73845.75   1343.74 o
   3   3  -3    16303.62    17169.42    392.58 o
   5   3  -3     6204.86     6212.37    265.37 o
   7   3  -3    12966.96    14466.12    437.31 o
   9   3  -3     9773.69     8932.50    236.42 o
  11   3  -3     4737.33     4667.49    356.17 o
  13   3  -3     1826.52     1689.62    278.97 o
  15   3  -3      907.15      746.55    253.09 o
 -18   4  -3     3929.72     4094.89    351.68 o
 -16   4  -3     1474.27     1747.84    231.04 o
 -14   4  -3      816.15      734.08    172.99 o
 -12   4  -3      222.79      250.19     99.29 o
 -10   4  -3      167.43        1.38     90.03 o
  -8   4  -3     4110.26     4110.16    172.81 o
  -6   4  -3      946.64      769.10     84.80 o
  -4   4  -3      315.23      401.00     58.78 o
  -2   4  -3    56500.45    58399.97   1421.96 o
   0   4  -3     6123.28     6384.34    430.30 o
   2   4  -3    51556.60    52413.06   1717.25 o
   4   4  -3      383.29      353.98    102.64 o
   6   4  -3     1756.37     1851.47    182.03 o
   8   4  -3     4510.12     4728.68    211.09 o
  10   4  -3      107.78       95.46     97.06 o
  12   4  -3      313.48      240.37    226.34 o
  14   4  -3      834.92      686.46    214.05 o
  16   4  -3     2088.09     2531.36    372.83 o
 -17   5  -3     1777.10     1903.25    299.80 o
 -15   5  -3     1446.41     1453.18    210.61 o
 -13   5  -3     2275.11     2350.31    182.49 o
 -11   5  -3     2724.66     2704.15    170.52 o
  -9   5  -3    14090.55    13414.72    311.51 o
  -7   5  -3     5716.80     5891.14    197.42 o
  -5   5  -3    20390.63    20099.64    302.20 o
  -3   5  -3    10197.65     9922.36    270.98 o
  -1   5  -3    13878.03    14263.27    213.23 o
   1   5  -3     6989.37     7480.31    518.69 o
   3   5  -3    20168.00    19566.55    507.94 o
   5   5  -3     6067.42     5700.92    284.24 o
   7   5  -3     6778.09     6930.85    323.27 o
   9   5  -3     4510.94     4559.18    222.55 o
  11   5  -3     7789.06     7882.68    525.48 o
  13   5  -3     2076.35     2245.81    353.98 o
  15   5  -3     3765.76     4117.45    454.86 o
  17   5  -3      603.36      278.09    278.09 o
 -18   6  -3      355.03      475.04    311.43 o
 -16   6  -3     3352.37     3221.76    438.20 o
 -14   6  -3     2010.45     1897.02    188.61 o
 -12   6  -3      753.81      736.55    123.48 o
 -10   6  -3       99.13       66.52     92.82 o
  -8   6  -3      547.10      470.83    100.54 o
  -6   6  -3     7376.34     7245.00    202.63 o
  -4   6  -3    15983.42    15804.97    256.76 o
  -2   6  -3    11286.89    11781.95    473.26 o
   0   6  -3    14043.79    12995.05    463.20 o
   2   6  -3    10509.44    10012.91    436.88 o
   4   6  -3    13653.83    12239.19    439.95 o
   6   6  -3     6106.02     5285.53    303.10 o
   8   6  -3      560.72      581.58    134.69 o
  10   6  -3      123.24      106.51    123.58 o
  12   6  -3      620.19      572.42    276.77 o
  14   6  -3     3102.29     3552.05    430.30 o
  16   6  -3     2831.27     2715.14    416.26 o
  18   6  -3      236.50      304.85    241.25 o
 -17   7  -3      834.67      671.10    266.25 o
 -15   7  -3     1132.69      933.85    302.65 o
 -13   7  -3     1699.95     1609.32    200.56 o
 -11   7  -3     4791.26     4829.30    275.86 o
  -7   7  -3     8885.13     8226.90    235.89 o
  -5   7  -3     2099.94     1857.83    117.46 o
  -3   7  -3    19334.89    19449.87   1092.90 o
  -1   7  -3     6398.60     6248.88    246.74 o
   1   7  -3    12905.98    13107.58    593.91 o
   3   7  -3    12506.27    12313.04    551.36 o
   5   7  -3     1037.58     1007.98    187.29 o
   7   7  -3     5913.40     5356.44    257.92 o
   9   7  -3    15559.65    15121.95    433.31 o
  11   7  -3     2457.42     2199.31    364.07 o
  13   7  -3     1177.40     1625.57    358.36 o
  15   7  -3      658.65      638.22    314.94 o
  17   7  -3      861.75      827.70    294.32 o
 -16   8  -3      997.33     1127.73    288.18 o
 -14   8  -3     1343.30     1231.41    218.21 o
 -12   8  -3      381.93      178.73    136.13 o
 -10   8  -3      376.88      332.61    137.89 o
  -8   8  -3     2052.47     2004.82    190.25 o
  -6   8  -3     1544.09     1429.67    252.44 o
  -4   8  -3     4011.65     3782.96    194.55 o
  -2   8  -3    12853.12    12965.24    345.28 o
   0   8  -3      781.96      735.67    103.58 o
   2   8  -3    10580.73    10945.63    547.41 o
   4   8  -3     3352.18     3080.73    178.34 o
   6   8  -3     1722.51     1484.33    224.14 o
   8   8  -3     1625.33     1633.47    190.85 o
  10   8  -3      655.85      521.97    275.90 o
  12   8  -3      445.88      558.82    245.64 o
  14   8  -3     1447.71     1470.74    316.70 o
  16   8  -3      990.52      733.83    341.25 o
 -15   9  -3     1496.58     1933.28    257.28 o
 -13   9  -3      873.53     1323.28    220.43 o
 -11   9  -3     2142.72     2382.86    245.36 o
  -9   9  -3     9647.95     9602.68    392.70 o
  -7   9  -3     2283.21     2067.85    222.61 o
  -5   9  -3     3496.87     3636.34    326.78 o
  -3   9  -3     1941.52     1704.53    287.74 o
  -1   9  -3     5454.45     4992.96    393.90 o
   1   9  -3     6970.08     6536.13    276.34 o
   3   9  -3     2345.66     2215.95    271.74 o
   5   9  -3    10026.66     9989.56    316.13 o
   7   9  -3     1306.66     1640.66    191.10 o
   9   9  -3     4482.92     4073.81    277.98 o
  11   9  -3     1740.10     1896.21    392.13 o
  13   9  -3     1331.47     1118.08    364.95 o
  15   9  -3     1230.20     1468.55    402.66 o
 -14  10  -3     1367.38     1229.08    227.28 o
 -12  10  -3     2109.13     2442.05    257.39 o
 -10  10  -3       36.58      153.10    162.85 o
  -8  10  -3     3395.69     3255.09    413.63 o
  -6  10  -3      159.03      310.55    259.24 o
  -4  10  -3    11839.83    11632.12    607.51 o
  -2  10  -3     6156.52     5314.48    441.71 o
   0  10  -3     1120.98      964.55    257.47 o
   2  10  -3     5631.38     5750.92    412.31 o
   4  10  -3    12551.45    11297.59    417.13 o
   6  10  -3      248.77      267.72    114.98 o
   8  10  -3     4853.78     4483.81    330.95 o
  10  10  -3       23.33      219.76    299.59 o
  12  10  -3     2104.63     2325.64    393.90 o
  14  10  -3     1026.22     1304.05    334.68 o
 -13  11  -3     2289.65     2525.21    384.68 o
 -11  11  -3     1798.30     2105.88    391.26 o
  -9  11  -3     1156.16     1440.03    346.52 o
  -7  11  -3     1534.70     1344.85    289.50 o
  -5  11  -3     2775.21     2428.71    341.70 o
  -3  11  -3     2955.40     2620.39    334.68 o
  -1  11  -3     1286.33      873.32    233.79 o
   1  11  -3     1158.14     1053.16    235.54 o
   3  11  -3     4564.19     4470.92    293.38 o
   5  11  -3     1026.40     1177.05    192.92 o
   7  11  -3     4721.05     5010.03    319.56 o
   9  11  -3     3851.39     3866.99    462.32 o
  11  11  -3     1909.08     1885.24    426.35 o
  13  11  -3      764.58      743.48    283.80 o
 -12  12  -3      105.63      146.94    276.77 o
 -10  12  -3     1741.38     2002.36    407.05 o
  -8  12  -3      993.28      791.73    318.89 o
  -6  12  -3     1996.10     2172.99    386.43 o
  -4  12  -3     2798.03     2888.84    374.15 o
  -2  12  -3     2851.64     3168.25    408.37 o
   0  12  -3     1157.94     1194.84    209.15 o
   2  12  -3     2480.83     2539.44    245.73 o
   4  12  -3     1884.70     2237.07    257.99 o
   6  12  -3     1898.52     2168.80    263.62 o
   8  12  -3     1314.18     1361.08    381.61 o
  10  12  -3     2212.08     2343.62    414.07 o
  12  12  -3       41.60     -151.76    300.02 o
  -9  13  -3      993.84      611.89    276.77 o
  -7  13  -3     1076.79     1466.79    325.90 o
  -5  13  -3     1239.60     1843.58    382.05 o
  -3  13  -3      373.65      462.76    288.62 o
  -1  13  -3      874.57      642.16    289.50 o
   1  13  -3      477.05      474.25    171.73 o
   3  13  -3      219.96      285.31    164.63 o
   5  13  -3     4400.77     4904.57    352.55 o
   7  13  -3     1125.25     1310.87    224.28 o
   9  13  -3      949.46     1431.26    424.16 o
  -8  14  -3      822.60     1011.93    371.08 o
  -6  14  -3      429.04      357.48    246.07 o
  -4  14  -3     2978.69     3666.54    451.79 o
  -2  14  -3      992.09      888.67    330.29 o
   0  14  -3      127.05     -164.49    178.09 o
   2  14  -3     1411.87     1253.49    216.10 o
   4  14  -3     2856.54     2949.43    306.07 o
   6  14  -3      556.36      520.60    174.85 o
   8  14  -3      867.13      626.37    303.53 o
  -3  15  -3      312.39      359.24    251.34 o
  -1  15  -3       53.47     -113.61    198.70 o
   1  15  -3       41.62      -39.48    183.79 o
   3  15  -3      629.06      644.38    222.17 o
 -18   0  -2    11000.08    11154.44    727.70 o
 -16   0  -2      828.90      437.76    221.51 o
 -14   0  -2    19574.84    16516.74    745.23 o
 -12   0  -2     5229.24     5453.97    434.68 o
 -10   0  -2    29777.06    30026.20    834.28 o
  -8   0  -2     8059.76     8124.37    399.60 o
  -6   0  -2     3324.58     3449.65    127.88 o
  -4   0  -2     4023.46     3809.97    203.52 o
  -2   0  -2    60809.56    66109.05    681.20 o
   6   0  -2     2815.20     3329.22    178.52 o
   8   0  -2    10324.20    10207.87    351.78 o
  10   0  -2    24273.45    22225.99    563.21 o
  12   0  -2     5061.98     4780.67    308.35 o
 -19   1  -2      845.46      942.07    216.48 o
 -17   1  -2     1803.77     1770.39    240.98 o
 -15   1  -2     2230.51     2040.22    232.24 o
 -13   1  -2     6192.65     6112.90    321.69 o
 -11   1  -2     7494.00     7446.86    254.91 o
  -9   1  -2     7106.09     7207.85    219.65 o
  -7   1  -2    10730.60    10761.46    218.94 o
  -5   1  -2     5609.73     5359.40    131.50 o
  -3   1  -2    65709.56    65653.09    820.74 o
   5   1  -2    12660.13    12301.47    254.84 o
   7   1  -2     3586.95     3322.36    134.22 o
   9   1  -2    13582.55    13232.98    293.39 o
  11   1  -2     6006.98     5666.83    218.91 o
  13   1  -2     8147.31     7809.42    428.11 o
 -18   2  -2      142.16      149.48    192.44 o
 -16   2  -2     8182.02     8448.71    421.85 o
 -14   2  -2     1364.03     1197.09    177.52 o
 -12   2  -2     6204.60     5523.82    222.72 o
 -10   2  -2      217.98       71.90     74.76 o
  -8   2  -2    17506.29    17942.38    310.53 o
  -6   2  -2    13478.19    13467.35    237.39 o
  -4   2  -2    60707.41    62832.02    462.09 o
  -2   2  -2    11825.08    12283.84    154.57 o
   0   2  -2   293536.69   279580.88   2036.83 o
   2   2  -2    10726.60    10981.19    257.47 o
   4   2  -2    58585.81    59912.48    743.48 o
   8   2  -2    16843.22    16134.24    278.29 o
  10   2  -2       82.27      -59.83     83.22 o
  12   2  -2     8898.62     8947.24    464.08 o
  14   2  -2     1789.71     1550.13    261.87 o
 -19   3  -2     1682.37     2076.20    285.89 o
 -17   3  -2      807.68      855.43    197.15 o
 -15   3  -2     5390.12     4862.84    316.43 o
 -13   3  -2     2434.17     2442.41    174.05 o
 -11   3  -2     2004.45     1801.75    140.52 o
  -9   3  -2     4460.08     3902.25    166.49 o
  -7   3  -2    35438.12    37175.28    467.78 o
  -5   3  -2    13247.64    12758.77    223.56 o
  -3   3  -2     5838.43     5640.40    129.14 o
   1   3  -2    82937.30    83819.03   1656.28 o
   3   3  -2    16403.91    16718.51    375.91 o
   5   3  -2    31172.53    34133.13    583.39 o
   7   3  -2    24399.15    25542.65    426.32 o
   9   3  -2     1746.78     1589.60     94.51 o
  11   3  -2     3770.45     4120.95    335.55 o
  13   3  -2     3758.24     4009.54    369.77 o
  15   3  -2     1884.05     1597.06    296.52 o
 -18   4  -2     7018.31     7286.32    422.85 o
 -16   4  -2      360.44      325.14    212.96 o
 -14   4  -2      722.91      501.63    143.86 o
 -12   4  -2     1127.39     1174.44    133.92 o
 -10   4  -2     5216.68     5094.26    239.76 o
  -8   4  -2     5719.24     5984.03    200.69 o
  -6   4  -2    30438.46    32053.99    395.49 o
  -4   4  -2     3359.70     3446.12    115.54 o
  -2   4  -2    29163.07    29457.31    797.42 o
   0   4  -2     6370.44     6686.83    310.12 o
   2   4  -2    24909.25    23175.19    491.27 o
   4   4  -2     2667.16     2453.28    173.69 o
   6   4  -2    26578.01    27790.49    566.71 o
   8   4  -2     6101.77     6390.03    235.88 o
  10   4  -2     5449.26     5535.58    239.65 o
  12   4  -2     1907.35     1655.84    260.55 o
  14   4  -2      848.52      588.64    249.14 o
  16   4  -2      351.64      693.48    274.15 o
 -17   5  -2     2210.24     2149.02    255.23 o
 -15   5  -2     2488.41     2513.42    260.30 o
 -13   5  -2     3703.39     3278.14    204.53 o
 -11   5  -2     8714.89     8932.41    558.47 o
  -9   5  -2    13465.63    13616.65    590.20 o
  -7   5  -2     4907.75     4664.83    172.15 o
  -5   5  -2     7356.44     7061.23    181.85 o
  -3   5  -2    14370.39    14915.95    217.41 o
  -1   5  -2    15326.43    15169.09    194.77 o
   1   5  -2     5292.03     5321.43    278.09 o
   3   5  -2    22654.94    22310.21    533.38 o
   5   5  -2    13533.04    13527.89    418.01 o
   7   5  -2     8570.08     7835.70    265.83 o
   9   5  -2    14289.33    13654.77    395.87 o
  11   5  -2     6529.81     6397.47    482.49 o
  13   5  -2     1587.92     1436.08    305.73 o
  15   5  -2     1402.24     1190.45    321.08 o
  17   5  -2      990.20     1425.56    350.03 o
 -18   6  -2      327.39      202.21    233.35 o
 -16   6  -2     1245.87     1197.91    285.99 o
 -14   6  -2      803.22      793.68    148.69 o
 -12   6  -2     1572.75     1480.15    143.55 o
 -10   6  -2      179.37      100.56     99.71 o
  -8   6  -2     9305.00     9236.29    295.48 o
  -6   6  -2     1545.28     1537.62    109.31 o
  -4   6  -2     4411.77     4415.43    140.50 o
  -2   6  -2     1584.86     1764.81    133.23 o
   0   6  -2     1213.98      970.32     96.09 o
   2   6  -2     1473.83     1393.73    108.13 o
   4   6  -2     3203.32     2759.00    215.37 o
   6   6  -2     1626.10     1755.85    189.93 o
   8   6  -2     6952.31     6257.42    536.23 o
  10   6  -2      241.58      155.21    108.62 o
  12   6  -2     1790.45     2048.85    355.73 o
  14   6  -2     1117.62     1422.05    333.36 o
  16   6  -2     1431.54     1476.44    314.50 o
  18   6  -2      340.18      477.23    323.72 o
 -17   7  -2      131.48      298.71    300.47 o
 -15   7  -2     1495.94     1487.23    212.00 o
 -13   7  -2     2495.27     2780.03    255.21 o
 -11   7  -2     4220.00     3794.57    260.32 o
  -9   7  -2    10216.13    10720.41    294.38 o
  -7   7  -2    13081.29    12713.01    282.38 o
  -5   7  -2     3735.63     3654.62    145.48 o
  -3   7  -2    10182.53     9871.07    244.74 o
  -1   7  -2    13622.57    13263.32    513.21 o
   1   7  -2    14927.20    15481.50    478.99 o
   3   7  -2    10278.06     9553.72    309.24 o
   5   7  -2     8758.90     8414.74    394.77 o
   7   7  -2     9500.71     8869.55    320.15 o
   9   7  -2     6430.10     6126.36    276.95 o
  11   7  -2     3005.64     3381.87    421.96 o
  13   7  -2     2521.44     2925.24    417.58 o
  15   7  -2      833.71      941.74    277.65 o
  17   7  -2      187.67      336.87    323.27 o
 -16   8  -2      257.66      181.16    289.06 o
 -14   8  -2     2684.44     2682.73    270.65 o
 -12   8  -2      369.68      244.97    158.11 o
 -10   8  -2     3064.39     2920.08    234.37 o
  -8   8  -2      436.27      389.91    132.73 o
  -6   8  -2     8168.75     7960.30    623.95 o
  -4   8  -2     3128.29     2929.23    182.00 o
  -2   8  -2     2635.32     2697.22    134.72 o
   0   8  -2     4901.82     4751.76    190.17 o
   2   8  -2     2938.78     3071.63    158.54 o
   4   8  -2     4144.44     4053.85    296.08 o
   6   8  -2     6683.96     6218.81    288.06 o
   8   8  -2      232.63      105.50    165.36 o
  10   8  -2     2852.31     3106.40    407.49 o
  12   8  -2      570.71      760.59    316.70 o
  14   8  -2     2383.92     2195.80    366.70 o
  16   8  -2      163.25      161.41    232.92 o
 -15   9  -2      434.62      595.01    179.25 o
 -13   9  -2     1236.16     1258.80    218.66 o
 -11   9  -2     2939.04     2703.56    253.99 o
  -9   9  -2     8340.56     8598.87    364.14 o
  -7   9  -2      724.35      734.96    155.83 o
  -5   9  -2    12417.08    12103.41    358.56 o
  -3   9  -2     8385.56     8254.20    501.36 o
  -1   9  -2     1935.22     1567.67    235.11 o
   1   9  -2     2712.71     2172.11    284.67 o
   3   9  -2     4198.74     4732.92    208.36 o
   5   9  -2     6246.23     6269.08    297.79 o
   7   9  -2     2627.00     2410.00    212.50 o
   9   9  -2     6979.16     6300.09    558.38 o
  11   9  -2     4146.67     5176.31    537.76 o
  13   9  -2      560.74      235.99    226.77 o
  15   9  -2      532.35      574.61    275.02 o
 -14  10  -2      378.20      333.95    165.59 o
 -12  10  -2      566.50      818.77    183.76 o
 -10  10  -2     1099.03      856.80    175.08 o
  -8  10  -2     5664.79     5124.55    455.74 o
  -6  10  -2      780.08      609.26    266.25 o
  -4  10  -2     1050.85     1071.58    243.44 o
  -2  10  -2      721.59      847.01    255.29 o
   0  10  -2     1801.68     2007.19    302.65 o
   2  10  -2     1215.10     1397.79    182.85 o
   4  10  -2     1005.73      993.58    191.34 o
   6  10  -2      841.36      739.07    156.93 o
   8  10  -2     4971.44     4355.70    285.70 o
  10  10  -2     1276.65     1397.05    378.10 o
  12  10  -2      574.97      595.67    273.70 o
  14  10  -2      388.08      140.80    325.03 o
 -13  11  -2      483.37      663.65    310.99 o
 -11  11  -2     1113.97     1465.03    355.30 o
  -9  11  -2     1303.11     1122.90    285.12 o
  -7  11  -2      851.15      889.54    305.73 o
  -5  11  -2      217.31      395.65    272.39 o
  -3  11  -2     3218.02     2662.07    362.75 o
  -1  11  -2     1048.84      865.03    163.45 o
   1  11  -2     2303.44     2084.33    216.56 o
   3  11  -2      909.10      666.97    197.39 o
   5  11  -2      652.75      752.96    191.80 o
   7  11  -2      339.84      618.92    171.67 o
   9  11  -2     1567.74     1291.34    325.90 o
  11  11  -2     1058.43     1273.35    328.54 o
  13  11  -2     1006.15     1221.59    390.38 o
 -12  12  -2      271.96      427.66    309.67 o
 -10  12  -2      245.16      308.35    237.30 o
  -8  12  -2      580.86      684.27    260.55 o
  -6  12  -2     1753.52     1719.00    323.72 o
  -4  12  -2      990.74      818.05    308.80 o
  -2  12  -2      184.11      178.09    182.47 o
   0  12  -2      101.30       11.39    153.32 o
   2  12  -2      437.46      496.22    162.07 o
   4  12  -2     1379.44     1306.93    221.94 o
   6  12  -2     1649.93     1832.51    248.62 o
   8  12  -2      255.23      -57.90    218.87 o
  10  12  -2      194.22       68.86    246.51 o
  12  12  -2      322.83      266.69    260.55 o
  -9  13  -2      604.20      829.89    349.59 o
  -7  13  -2      139.00      380.73    303.10 o
  -5  13  -2     1845.08     1929.11    341.70 o
  -3  13  -2      909.88     1302.30    300.02 o
  -1  13  -2      301.24      249.14    254.84 o
   1  13  -2      449.58      434.62    161.39 o
   3  13  -2      414.31      267.58    144.54 o
   5  13  -2     1054.79      861.51    221.69 o
   7  13  -2       94.83      103.51    321.52 o
   9  13  -2      780.40      816.29    319.32 o
  -8  14  -2      433.42      412.31    265.81 o
  -6  14  -2      305.09      371.08    321.52 o
  -4  14  -2     1056.59     1000.97    345.65 o
  -2  14  -2       32.50       42.98    209.23 o
   0  14  -2      838.91      483.81    283.35 o
   2  14  -2       65.99       61.98    154.33 o
   4  14  -2      957.41     1012.04    216.98 o
   6  14  -2      205.68      480.66    219.62 o
   8  14  -2      442.15     1014.12    401.78 o
  -3  15  -2      179.94      214.49    310.55 o
  -1  15  -2      168.23      112.73    293.00 o
   1  15  -2      195.62      237.74    274.59 o
   3  15  -2      303.19      375.56    192.09 o
 -19   1  -1     1244.55     1489.45    246.29 o
 -17   1  -1     1325.34     1640.23    253.40 o
 -15   1  -1     2399.47     2626.77    255.24 o
 -13   1  -1     6003.11     6084.59    327.82 o
 -11   1  -1     3260.71     2922.38    305.50 o
  -9   1  -1     7042.58     7053.10    233.37 o
  -5   1  -1     2300.57     2168.94     90.10 o
  -3   1  -1    41466.22    43642.13    458.14 o
   5   1  -1     6725.61     6464.93    149.84 o
   7   1  -1    12685.88    12736.77    321.95 o
   9   1  -1     8163.74     8067.31    230.59 o
  11   1  -1     3270.30     3047.88    172.02 o
  13   1  -1     8038.90     8185.34    437.31 o
 -18   2  -1      625.78     1022.76    236.34 o
 -16   2  -1      319.94      325.45    165.95 o
 -14   2  -1     1735.15     1215.76    190.79 o
 -12   2  -1      285.63      209.01    113.44 o
 -10   2  -1      126.90      192.77     83.39 o
  -8   2  -1     1174.07     1055.09    105.01 o
  -6   2  -1     1496.01     1436.50     89.71 o
  -4   2  -1    10471.62    10571.45    178.83 o
  -2   2  -1     5739.43     5981.99    206.59 o
   0   2  -1    20052.82    21111.86    353.10 o
   2   2  -1     7437.27     7355.88    200.89 o
   4   2  -1     8446.22     9234.11    255.29 o
   6   2  -1     1942.51     1602.32    167.12 o
   8   2  -1     2010.46     1903.12    113.45 o
  10   2  -1       36.20      -14.48    144.75 o
  12   2  -1      282.47      229.41    171.51 o
  14   2  -1     1126.35      893.06    228.52 o
 -19   3  -1      632.11     1090.16    371.08 o
 -17   3  -1     3091.12     2720.98    291.02 o
 -15   3  -1     1874.76     2052.96    232.76 o
 -13   3  -1     3685.03     3482.48    199.12 o
 -11   3  -1     4472.29     4404.33    200.65 o
  -9   3  -1     1498.49     1110.03    109.30 o
  -7   3  -1    13004.50    13373.99    369.00 o
  -5   3  -1    35976.95    37316.38    385.44 o
  -1   3  -1    33863.50    33725.35   1118.95 o
   1   3  -1    17498.89    18685.34    384.25 o
   3   3  -1    33897.42    33348.42    515.39 o
   7   3  -1    24080.85    26234.03    870.24 o
   9   3  -1     2900.86     2863.79    220.33 o
  11   3  -1     4104.45     4095.11    392.80 o
  13   3  -1     1532.78     1258.00    224.14 o
  15   3  -1     5639.49     5708.37    458.81 o
 -18   4  -1     1558.21     1903.78    269.90 o
 -16   4  -1     1674.94     1828.03    249.37 o
 -14   4  -1     1354.00     1258.76    147.81 o
 -12   4  -1      866.19      734.84    126.70 o
 -10   4  -1     1675.89     1701.97    134.19 o
  -8   4  -1     1085.83      985.38    103.85 o
  -6   4  -1    15598.65    15955.16    564.46 o
  -4   4  -1    30856.28    31702.43    333.46 o
  -2   4  -1    21698.56    22062.82    299.62 o
   0   4  -1     1927.23     1861.69     96.06 o
   2   4  -1    19590.17    19193.27    434.68 o
   4   4  -1    31645.62    31959.70    570.66 o
   6   4  -1    14136.77    14607.91    315.43 o
   8   4  -1     1182.72     1270.52    127.34 o
  10   4  -1     1490.00     1597.51    146.85 o
  12   4  -1     1064.79      798.75    244.76 o
  14   4  -1     1130.89      875.51    268.89 o
  16   4  -1     1855.28     1912.88    345.20 o
 -17   5  -1      505.50      743.90    219.83 o
 -15   5  -1     2374.81     2222.05    248.93 o
 -13   5  -1     1555.71     1822.16    163.77 o
 -11   5  -1     6167.11     6080.46    240.02 o
  -9   5  -1     6376.24     6299.13    217.62 o
  -7   5  -1    13834.19    13655.49    294.75 o
  -5   5  -1     5316.89     5022.41    154.52 o
  -3   5  -1    17097.45    17873.88    480.13 o
  -1   5  -1     5631.64     6454.31    314.67 o
   1   5  -1    15434.17    15504.18    298.05 o
   5   5  -1     9379.15     9165.85    580.54 o
   7   5  -1     5852.95     5547.19    218.11 o
   9   5  -1    11036.11    10346.79    313.02 o
  11   5  -1     3295.00     3402.48    350.03 o
  13   5  -1     4382.34     4448.18    407.49 o
  15   5  -1      782.31      718.05    292.57 o
  17   5  -1     1590.66     1799.71    364.07 o
 -18   6  -1     2226.91     2524.33    434.68 o
 -16   6  -1     1469.37     1457.14    307.48 o
 -14   6  -1     1098.48     1021.40    154.80 o
 -12   6  -1      222.25       99.23    109.60 o
 -10   6  -1      272.16      428.56    110.70 o
  -8   6  -1     2081.76     2226.55    147.02 o
  -6   6  -1      482.39      416.42    101.36 o
  -4   6  -1     7142.65     6873.10    166.64 o
  -2   6  -1    27235.08    28333.21    653.65 o
   0   6  -1     4718.00     4789.24    174.79 o
   2   6  -1    29519.74    29012.96    662.77 o
   4   6  -1     5391.46     5183.33    288.18 o
   6   6  -1      193.63       71.59     86.05 o
   8   6  -1     2063.59     2135.78    162.21 o
  10   6  -1      432.55      403.98    246.07 o
  12   6  -1      252.07      266.25    184.23 o
  14   6  -1     1556.72     1423.80    329.85 o
  16   6  -1     1272.60     1526.44    362.75 o
  18   6  -1     2268.86     2262.03    417.14 o
 -17   7  -1     1402.41     1221.59    310.55 o
 -15   7  -1      951.71     1005.96    223.92 o
 -13   7  -1     1209.63     1275.30    277.00 o
 -11   7  -1     2845.98     3060.46    248.06 o
  -9   7  -1     7654.84     8030.59    337.67 o
  -7   7  -1     3011.35     3037.56    158.38 o
  -5   7  -1    10608.61    10654.52    336.81 o
  -3   7  -1     4071.86     4007.71    121.58 o
  -1   7  -1     8185.53     8594.55    471.53 o
   1   7  -1     5170.90     5531.41    183.04 o
   3   7  -1     5435.63     5419.32    326.35 o
   5   7  -1     7770.19     7597.27    395.21 o
   7   7  -1     7514.37     7080.43    289.98 o
   9   7  -1     2634.44     2411.03    205.69 o
  11   7  -1     7966.75     8968.73    614.52 o
  13   7  -1     1618.21     1844.46    361.00 o
  15   7  -1     1675.48     1404.50    313.18 o
  17   7  -1      743.86      456.61    319.32 o
 -16   8  -1     1280.06     1078.60    283.80 o
 -14   8  -1     2006.56     1949.66    259.02 o
 -12   8  -1      417.47      492.11    152.10 o
 -10   8  -1      447.40      600.85    169.36 o
  -8   8  -1      581.34      519.44    136.05 o
  -6   8  -1     6360.57     6482.85    276.23 o
  -4   8  -1    10356.22    10339.60    343.67 o
  -2   8  -1     5110.47     5382.47    384.68 o
   0   8  -1     6941.58     7069.98    216.59 o
   2   8  -1     5274.85     5151.49    192.95 o
   4   8  -1    10218.05     9777.06    341.19 o
   6   8  -1     5258.84     5140.69    267.88 o
   8   8  -1      953.70      868.76    234.89 o
  10   8  -1      312.27      403.10    215.81 o
  12   8  -1      314.18      555.75    296.08 o
  14   8  -1     1979.07     1886.12    390.82 o
  16   8  -1     1345.17     1452.75    392.13 o
 -15   9  -1      205.70      433.72    191.24 o
 -13   9  -1     1862.15     2061.39    265.15 o
 -11   9  -1     2569.17     2754.09    243.78 o
  -9   9  -1     2545.40     2884.50    464.51 o
  -7   9  -1     2854.77     2839.91    222.32 o
  -5   9  -1     5945.13     6046.14    262.84 o
  -3   9  -1     4342.87     3929.28    346.08 o
  -1   9  -1     1972.48     1783.05    280.29 o
   1   9  -1     3495.42     3766.55    343.89 o
   3   9  -1    10815.44    10401.68    296.32 o
   5   9  -1     4208.15     4298.63    298.93 o
   7   9  -1     3942.94     4083.43    266.42 o
   9   9  -1     9034.03     9249.46    625.93 o
  11   9  -1      915.87     1054.91    286.87 o
  13   9  -1     1785.95     1425.12    328.10 o
  15   9  -1      590.23      843.06    354.85 o
 -14  10  -1      785.60      742.84    219.54 o
 -12  10  -1      984.38     1001.97    219.76 o
 -10  10  -1     4599.49     4547.48    304.64 o
  -8  10  -1     1900.73     1680.44    204.58 o
  -6  10  -1     1516.97     1766.38    292.57 o
  -4  10  -1     6853.65     7569.93    507.49 o
  -2  10  -1     6541.75     7134.29    325.47 o
   0  10  -1     6605.15     7496.70    329.28 o
   2  10  -1     5644.62     5559.22    305.04 o
   4  10  -1     6014.21     6042.09    308.14 o
   6  10  -1      877.75     1031.65    194.05 o
   8  10  -1     2195.70     2287.69    238.52 o
  10  10  -1     4122.55     4385.89    517.59 o
  12  10  -1      760.40      743.05    335.12 o
  14  10  -1      780.51      529.43    277.22 o
 -13  11  -1      761.69     1010.62    326.35 o
 -11  11  -1     1902.06     1861.56    368.45 o
  -9  11  -1     3992.43     3882.34    467.58 o
  -7  11  -1     1967.63     2356.34    386.00 o
  -5  11  -1     2577.68     3073.94    402.23 o
  -3  11  -1     2583.51     2374.77    357.05 o
  -1  11  -1     1783.86     1390.35    183.93 o
   1  11  -1      632.30      388.87    146.39 o
   3  11  -1      782.05      329.93    172.49 o
   5  11  -1     4057.51     3599.69    498.51 o
   7  11  -1     2000.19     2206.89    246.67 o
   9  11  -1     3265.91     3684.96    461.88 o
  11  11  -1     1292.67     1376.00    326.78 o
  13  11  -1     1078.13     1028.15    318.00 o
 -12  12  -1     1250.76     1368.53    328.97 o
 -10  12  -1      621.63      714.10    324.59 o
  -8  12  -1      799.77      871.56    334.24 o
  -6  12  -1     3088.93     3166.93    404.42 o
  -4  12  -1     3394.85     3917.88    450.04 o
  -2  12  -1     3343.60     3486.26    389.51 o
   0  12  -1      795.48      796.12    171.19 o
   2  12  -1     2799.09     3095.06    274.02 o
   4  12  -1     4171.08     4251.90    302.76 o
   6  12  -1     3131.35     3772.80    378.98 o
   8  12  -1     1055.59     1047.02    313.62 o
  10  12  -1      396.71      736.90    368.45 o
  12  12  -1     1282.80     1448.81    424.60 o
  -9  13  -1      889.45     1241.34    367.58 o
  -7  13  -1     1244.27     1381.70    324.15 o
  -5  13  -1     1742.17     2047.10    393.01 o
  -3  13  -1      799.28      843.49    316.70 o
  -1  13  -1      314.23      341.70    219.32 o
   1  13  -1      284.01      153.49    177.97 o
   3  13  -1     1666.41     1554.82    222.68 o
   5  13  -1      620.25      652.42    216.73 o
   7  13  -1     2255.17     2657.67    469.78 o
   9  13  -1     1074.16     1361.08    410.56 o
  -8  14  -1      369.47      486.44    334.24 o
  -6  14  -1     1557.05     1507.14    343.01 o
  -4  14  -1     1321.77     1771.20    354.85 o
  -2  14  -1      103.05       62.28    276.77 o
   0  14  -1      184.04       32.46    269.76 o
   2  14  -1      158.72      247.71    194.09 o
   4  14  -1     1290.40     1472.57    239.19 o
   6  14  -1     1602.42     1928.22    275.68 o
   8  14  -1      231.87      436.44    327.65 o
  -3  15  -1      511.74      672.87    282.04 o
  -1  15  -1      243.82      346.52    235.54 o
   1  15  -1      111.86       19.30    268.00 o
   3  15  -1      182.82       30.48    162.04 o
 -18   0   0      128.62      406.61    242.12 o
 -16   0   0     2630.40     3420.47    389.07 o
 -14   0   0      307.35      368.45    195.19 o
 -12   0   0    17446.76    16648.33    677.25 o
 -10   0   0       30.21      -52.20    114.04 o
  -8   0   0    24990.20    25813.13    689.97 o
  -6   0   0      543.63      567.59    140.36 o
  -4   0   0    15008.97    16180.98    239.30 o
  -2   0   0      292.14      271.52     46.93 o
   4   0   0    13076.39    11883.46    268.44 o
   6   0   0      540.03      481.18    103.96 o
   8   0   0    26069.47    26515.82    565.84 o
  10   0   0       28.38      -39.48    104.39 o
  12   0   0    17841.20    17276.45    543.91 o
 -19   1   0     1302.85     1970.37    285.24 o
 -17   1   0      806.12      857.25    220.87 o
 -15   1   0     2950.72     3419.44    291.27 o
 -13   1   0     7765.38     7659.63    348.30 o
 -11   1   0     4053.83     4193.06    245.47 o
  -9   1   0     9734.16    10182.63    660.39 o
  -7   1   0     4276.18     3975.70    140.77 o
  -5   1   0     3638.20     3425.28    139.89 o
  -3   1   0    28678.84    29584.33    576.66 o
   3   1   0    30533.85    32018.47    486.88 o
   5   1   0     4170.40     4314.81    125.28 o
   7   1   0     4895.04     4896.27    157.66 o
   9   1   0    10024.81    10150.35    255.59 o
  11   1   0     4353.75     4683.63    225.46 o
  13   1   0     7497.00     7497.12    414.51 o
 -18   2   0     8935.89     9833.20    478.86 o
 -16   2   0      123.39       69.60    178.18 o
 -14   2   0     1885.61     1869.82    203.44 o
 -12   2   0       60.25      -83.32     83.32 o
 -10   2   0    38734.44    39785.01    742.92 o
  -8   2   0       45.79      -62.14     71.37 o
  -6   2   0    52185.98    53943.66    880.88 o
  -4   2   0      285.62      265.62     49.25 o
  -2   2   0   225541.67   230514.89   1285.64 o
   0   2   0       41.66      364.50     67.55 o
   2   2   0   221263.88   217457.63   1662.72 o
   4   2   0      283.85      349.15     59.77 o
   6   2   0    52920.26    55512.39    870.24 o
   8   2   0       45.18      -58.67     71.76 o
  10   2   0    38831.70    40529.91    782.53 o
  12   2   0       62.54     -144.31    144.31 o
  14   2   0     1764.21     1598.82    254.41 o
 -19   3   0     2315.50     2418.57    274.34 o
 -17   3   0     2806.51     2643.63    283.77 o
 -15   3   0     2090.15     2015.15    220.36 o
 -13   3   0     1327.26     1419.72    144.19 o
 -11   3   0     6546.27     6528.77    235.88 o
  -9   3   0     5430.44     4597.97    242.07 o
  -7   3   0    12786.28    13223.97    263.39 o
  -5   3   0    30621.82    31527.54    477.63 o
  -3   3   0    31088.65    30609.01    368.71 o
  -1   3   0    18875.01    18583.85    570.01 o
   1   3   0    20260.99    20277.14    393.45 o
   3   3   0    32723.14    32606.68    494.78 o
   5   3   0    31767.13    33173.97    414.98 o
   7   3   0    12138.87    12698.05    458.81 o
   9   3   0     5819.25     5680.74    354.42 o
  11   3   0     6522.04     5998.31    387.75 o
  13   3   0     1083.99     1050.97    244.76 o
  15   3   0     1917.26     1672.07    299.15 o
 -18   4   0       74.74      171.47    217.12 o
 -16   4   0     4765.27     4513.51    320.39 o
 -14   4   0      262.77      176.41    118.67 o
 -12   4   0     5949.68     5693.78    237.41 o
 -10   4   0       78.91       42.46     70.11 o
  -8   4   0    17311.18    17571.89    471.08 o
  -6   4   0       61.66        9.60     68.82 o
  -4   4   0    14815.94    15037.81    224.84 o
  -2   4   0      367.30      306.50     61.01 o
   0   4   0   252946.61   254524.33   1410.34 o
   2   4   0      371.17      257.47     97.81 o
   4   4   0    15069.35    14450.08    291.28 o
   6   4   0       58.35       68.60     70.93 o
   8   4   0    15810.88    15460.53    333.99 o
  10   4   0       83.73       69.45     95.95 o
  12   4   0     6799.01     7392.73    483.38 o
  14   4   0      262.38      157.03    219.76 o
  16   4   0     4603.00     4218.78    442.14 o
 -17   5   0     1037.62      949.18    202.95 o
 -15   5   0     1927.95     1820.96    236.46 o
 -13   5   0     5091.00     5359.52    240.10 o
 -11   5   0     4002.91     3851.10    194.66 o
  -9   5   0     4801.96     4502.05    188.73 o
  -7   5   0    17695.78    17739.05    313.93 o
  -5   5   0    12344.20    12824.30    233.21 o
  -3   5   0     9995.77    10188.73    316.09 o
  -1   5   0    15473.56    16103.99    475.04 o
   1   5   0    15245.98    15999.84    255.85 o
   3   5   0    10308.43    10481.14    359.68 o
   5   5   0    12773.77    13140.30    312.24 o
   7   5   0    17714.21    16713.94    467.80 o
   9   5   0     4620.63     4124.32    205.64 o
  11   5   0     4243.44     4192.02    401.78 o
  13   5   0     4908.68     4903.48    427.66 o
  15   5   0     1727.48     1774.71    350.47 o
  17   5   0     1030.83      899.64    257.04 o
 -18   6   0     1297.37     1596.19    389.51 o
 -16   6   0       38.00      -46.06    265.81 o
 -14   6   0     5794.44     5064.00    320.68 o
 -12   6   0      143.67       20.97    107.60 o
 -10   6   0     9059.18     8765.06    269.94 o
  -8   6   0       65.28       83.07     81.74 o
  -6   6   0     7019.79     6766.03    193.85 o
  -4   6   0      356.29      377.65     64.34 o
  -2   6   0    18116.77    18411.54    215.54 o
   0   6   0      115.80       87.15     58.50 o
   2   6   0    19011.02    20252.14    551.36 o
   4   6   0      350.56      252.40    101.76 o
   6   6   0     6406.17     5380.77    286.42 o
   8   6   0       73.92       50.72     87.27 o
  10   6   0     8980.54     9095.50    546.54 o
  12   6   0      148.52      -96.94    158.34 o
  14   6   0     6215.66     6713.28    553.99 o
  16   6   0       38.00      104.39    273.27 o
  18   6   0     1236.36     1474.68    328.10 o
 -17   7   0     1968.13     2433.10    419.78 o
 -15   7   0     1318.82     1182.89    221.28 o
 -13   7   0      588.71      572.10    178.35 o
 -11   7   0    11099.57    10662.00    410.62 o
  -9   7   0     9744.02     9616.43    362.42 o
  -7   7   0     2788.95     2798.14    143.04 o
  -5   7   0     7378.84     7552.96    239.27 o
  -3   7   0    11036.41    10736.24    180.18 o
  -1   7   0     2090.73     2293.74    219.32 o
   1   7   0     2498.70     2892.70    137.34 o
   3   7   0    11420.32    11848.28    621.98 o
   5   7   0     7605.62     7457.65    281.00 o
   7   7   0     2614.81     2387.54    195.14 o
   9   7   0     9900.08     9542.56    331.26 o
  11   7   0    10929.22    11924.24    690.41 o
  13   7   0      489.91      872.44    300.90 o
  15   7   0     1317.18     1151.41    350.47 o
  17   7   0     1806.31     1733.92    355.30 o
 -16   8   0      474.53      254.41    281.17 o
 -14   8   0        4.68      174.51    146.28 o
 -12   8   0     2637.98     2103.00    220.39 o
 -10   8   0       26.26       69.06    143.30 o
  -8   8   0    12469.65    12589.13    408.85 o
  -6   8   0      137.91       44.37    103.15 o
  -4   8   0      557.67      743.24    120.30 o
  -2   8   0      233.81      190.81    182.03 o
   0   8   0     1459.42     1415.09    113.94 o
   2   8   0      236.70      173.87     75.80 o
   4   8   0      488.67      513.81    123.22 o
   6   8   0      131.42      168.75    125.36 o
   8   8   0    12209.43    12157.66    780.98 o
  10   8   0       32.86      158.34    193.44 o
  12   8   0     2808.71     2508.54    403.55 o
  14   8   0        5.35     -138.17    267.57 o
  16   8   0      425.19      484.25    326.78 o
 -15   9   0      515.91      651.76    203.46 o
 -13   9   0     3121.80     3443.82    273.41 o
 -11   9   0      809.33      872.56    190.84 o
  -9   9   0     9407.28     9650.06    417.80 o
  -7   9   0     4967.03     4908.23    269.02 o
  -5   9   0      259.52      262.09    118.82 o
  -3   9   0     4811.20     4712.14    249.14 o
  -1   9   0     4603.43     4611.69    243.84 o
   1   9   0     4618.41     4536.11    251.01 o
   3   9   0     4495.66     4098.29    175.79 o
   5   9   0      349.87      343.20    135.66 o
   7   9   0     5238.31     5448.83    291.61 o
   9   9   0     9186.27     9187.62    623.74 o
  11   9   0      865.64      936.04    270.64 o
  13   9   0     3016.32     3272.21    468.90 o
  15   9   0      437.03      593.47    335.12 o
 -14  10   0       88.72       50.63    176.87 o
 -12  10   0       89.54      140.48    150.63 o
 -10  10   0     1189.17     1359.42    195.47 o
  -8  10   0       15.93       43.58    165.24 o
  -6  10   0    21465.49    21596.11    861.91 o
  -4  10   0      158.22      194.76    184.66 o
  -2  10   0     2215.64     2183.29    195.44 o
   0  10   0      132.33      195.30    139.52 o
   2  10   0     2174.16     2141.71    220.32 o
   4  10   0      160.63       90.26    157.21 o
   6  10   0    21444.71    22293.34    585.76 o
   8  10   0       20.28      123.69    303.53 o
  10  10   0     1180.73     1010.62    296.95 o
  12  10   0       93.42       75.01    301.78 o
  14  10   0       84.85      -41.67    293.89 o
 -13  11   0      794.83      691.28    306.60 o
 -11  11   0     3071.19     3326.59    450.04 o
  -9  11   0     4444.28     4313.08    486.88 o
  -7  11   0     2427.03     2370.37    349.59 o
  -5  11   0     3350.07     3352.92    418.46 o
  -3  11   0     1958.53     1912.01    346.52 o
  -1  11   0      161.07        1.55    138.39 o
   1  11   0      213.47      -14.35    145.22 o
   3  11   0     1857.73     1506.31    201.51 o
   5  11   0     3132.85     3068.64    246.82 o
   7  11   0     2543.08     2804.21    268.01 o
   9  11   0     4637.27     5473.70    576.80 o
  11  11   0     2964.78     3136.23    488.64 o
  13  11   0      746.26      791.29    364.50 o
 -12  12   0      101.67      304.85    294.77 o
 -10  12   0       38.22      106.59    221.07 o
  -8  12   0      636.53      658.83    271.07 o
  -6  12   0      179.18      286.87    288.62 o
  -4  12   0     1357.04     1837.88    315.38 o
  -2  12   0       60.41      103.08    190.81 o
   0  12   0      856.52      810.58    207.91 o
   2  12   0       54.01      -14.97    129.30 o
   4  12   0     1438.73     1393.37    196.90 o
   6  12   0      176.85      281.09    182.97 o
   8  12   0      703.05      961.92    304.42 o
  10  12   0       44.74      150.89    313.62 o
  12  12   0       75.91       55.27    240.37 o
  -9  13   0      682.63      814.11    285.99 o
  -7  13   0     1704.93     1950.16    419.78 o
  -5  13   0      898.40     1066.32    350.47 o
  -3  13   0      927.81     1258.87    340.82 o
  -1  13   0        8.84      -11.85    248.27 o
   1  13   0       19.37      -44.56    166.62 o
   3  13   0      897.95      851.89    214.16 o
   5  13   0      900.98     1060.38    228.23 o
   7  13   0     1745.99     2570.83    453.55 o
   9  13   0      608.23      885.16    381.17 o
  -8  14   0       19.61      109.66    306.60 o
  -6  14   0     1600.79     2358.09    438.20 o
  -4  14   0       38.78      153.08    303.10 o
  -2  14   0      204.36      183.34    271.07 o
   0  14   0       24.60      -14.91    192.12 o
   2  14   0      139.34      151.71    195.50 o
   4  14   0       43.55        0.82    182.47 o
   6  14   0     1576.64     2196.68    427.23 o
   8  14   0       22.98     -142.11    234.23 o
  -3  15   0      209.47      381.61    315.82 o
  -1  15   0      213.53      -28.51    270.64 o
   1  15   0      195.39      228.52    227.65 o
   3  15   0      171.49       86.57    195.04 o
 -19   1   1     1303.28     1581.10    358.58 o
 -17   1   1     1112.51     1046.85    229.79 o
 -15   1   1     3316.38     3609.60    281.59 o
 -13   1   1     8463.52     8122.37    372.03 o
 -11   1   1     2978.58     2557.78    204.16 o
  -9   1   1     7989.27     8435.50    281.04 o
  -7   1   1    12612.05    13409.33    252.08 o
  -5   1   1     6558.61     6485.71    192.80 o
   3   1   1    44509.07    47293.88    615.84 o
   5   1   1     2549.81     2519.85    245.19 o
   7   1   1     4089.25     3857.73    245.42 o
   9   1   1     6838.02     6544.14    210.88 o
  11   1   1     3629.84     3766.86    337.75 o
  13   1   1     5817.72     5851.80    374.15 o
 -18   2   1      768.82     1108.99    224.66 o
 -16   2   1      370.73      445.24    195.97 o
 -14   2   1     1162.70     1118.96    204.06 o
 -12   2   1      335.66      268.73    106.03 o
 -10   2   1       43.33       58.73     80.16 o
  -8   2   1     2081.76     2138.55    124.42 o
  -6   2   1     1836.35     1669.00     99.14 o
  -4   2   1     8328.29     8491.60    180.33 o
  -2   2   1     7445.47     7467.53    160.54 o
   0   2   1    19984.58    21495.51    273.27 o
   2   2   1     5963.57     6190.43    133.21 o
   4   2   1    10515.04    10626.13    215.15 o
   6   2   1     1554.79     1583.17     88.53 o
   8   2   1     1112.02     1043.53    182.26 o
  10   2   1      133.87      198.70    155.71 o
  12   2   1      249.53      133.34    164.04 o
  14   2   1     1800.84     1668.12    260.11 o
 -19   3   1     1378.25     1513.62    249.76 o
 -17   3   1     1560.52     1592.09    245.05 o
 -15   3   1     6144.98     5616.23    336.09 o
 -13   3   1     1357.91     1298.80    149.45 o
 -11   3   1     3868.44     3645.46    177.55 o
  -9   3   1     2986.90     2611.14    145.52 o
  -7   3   1    25134.84    26982.20    391.60 o
  -3   3   1    31546.82    33211.30    454.94 o
  -1   3   1    18393.94    18708.73   1144.39 o
   1   3   1    37463.46    38262.44    405.14 o
   5   3   1    38495.46    39489.22    441.42 o
   7   3   1    13131.73    13010.79    267.18 o
   9   3   1     1762.93     1663.43    127.46 o
  11   3   1     4502.77     4622.31    347.83 o
  13   3   1     3310.06     3499.42    351.78 o
  15   3   1     1955.92     1600.57    294.32 o
 -18   4   1     1121.53     1252.51    231.82 o
 -16   4   1     1983.85     1840.28    217.56 o
 -14   4   1     1132.82     1197.50    160.48 o
 -12   4   1     1318.57     1235.74    133.67 o
 -10   4   1     1584.95     1485.65    133.86 o
  -8   4   1      948.15      897.99    122.33 o
  -6   4   1    13807.92    14655.65    263.21 o
  -4   4   1    31202.39    33418.55    904.73 o
  -2   4   1    20303.51    21208.54    312.27 o
   0   4   1     1980.56     1803.66    152.21 o
   2   4   1    21206.94    20784.59    729.23 o
   4   4   1    31398.76    32366.83    433.59 o
   6   4   1    15660.40    16534.60    518.24 o
   8   4   1     1241.86     1405.38    243.00 o
  10   4   1     1734.72     1233.44    246.07 o
  12   4   1      748.47      731.20    229.41 o
  14   4   1     1296.26      940.43    266.25 o
  16   4   1     1623.88     1844.01    336.43 o
 -17   5   1     1663.82     1840.86    239.28 o
 -15   5   1      656.86      675.64    152.08 o
 -13   5   1     4902.85     4620.44    302.89 o
 -11   5   1     3337.61     3001.99    180.47 o
  -9   5   1    10993.96    10827.51    281.80 o
  -7   5   1     5933.90     6003.30    191.51 o
  -5   5   1     8670.02     9028.65    197.25 o
  -1   5   1    15844.01    15468.40    462.76 o
   1   5   1     5690.26     5560.46    196.63 o
   3   5   1    17668.20    18791.60    358.79 o
   5   5   1     5134.65     4917.76    197.42 o
   7   5   1    14135.60    13870.36    329.31 o
   9   5   1     6364.20     6119.26    233.11 o
  11   5   1     6380.25     5856.20    451.36 o
  13   5   1     1683.52     1326.87    304.85 o
  15   5   1     1936.97     1779.98    352.66 o
  17   5   1      519.54      683.83    293.45 o
 -18   6   1     2291.48     2471.26    389.51 o
 -16   6   1     1242.49     1298.35    350.90 o
 -14   6   1     1611.17     1746.94    213.17 o
 -12   6   1      229.03      276.52    118.38 o
 -10   6   1      593.21      687.65    117.41 o
  -8   6   1     2237.72     2248.45    144.25 o
  -6   6   1      228.95      178.68     60.87 o
  -4   6   1     5124.79     4917.08    132.51 o
  -2   6   1    28532.12    27463.71    693.48 o
   0   6   1     4896.56     4874.45    125.37 o
   2   6   1    28392.17    30307.84    499.21 o
   4   6   1     7510.49     7493.46    256.00 o
   6   6   1      240.15      103.83     93.55 o
   8   6   1     1982.23     1929.59    158.35 o
  10   6   1      218.92      125.89    221.51 o
  12   6   1      259.72       53.08    224.14 o
  14   6   1     1154.03     1229.93    322.40 o
  16   6   1     1436.38     1516.36    362.31 o
  18   6   1     2271.65     2360.72    420.21 o
 -17   7   1      643.78      772.43    323.72 o
 -15   7   1     1629.35     1488.04    224.52 o
 -13   7   1     1689.67     1377.81    210.60 o
 -11   7   1     8123.82     8319.10    361.07 o
  -9   7   1     2520.92     2709.73    253.75 o
  -7   7   1     8011.24     7690.44    428.11 o
  -5   7   1     7578.59     7592.93    161.44 o
  -3   7   1     5381.83     5107.89    159.94 o
  -1   7   1     5823.84     5501.28    128.24 o
   1   7   1     9117.36     8703.05    212.02 o
   3   7   1     4279.10     4435.56    414.95 o
   5   7   1    10761.71    11165.52    381.40 o
   7   7   1     3228.76     3018.60    216.24 o
   9   7   1     7509.59     8095.41    560.14 o
  11   7   1     2772.70     3032.71    367.58 o
  13   7   1     1299.72     1910.69    362.75 o
  15   7   1      892.08      513.21    310.55 o
  17   7   1     1121.68     1602.77    390.38 o
 -16   8   1     1342.34     1454.34    364.07 o
 -14   8   1     1809.48     1638.06    233.16 o
 -12   8   1      353.07      527.82    157.37 o
 -10   8   1      397.96      332.99    139.24 o
  -8   8   1     1105.88     1340.25    183.15 o
  -6   8   1     5211.86     5244.55    249.01 o
  -4   8   1    10139.62    10264.61    235.23 o
  -2   8   1     5237.82     5231.62    283.57 o
   0   8   1     6934.72     6901.21    221.29 o
   2   8   1     5227.36     5437.11    171.35 o
   4   8   1    10491.51    10927.12    361.14 o
   6   8   1     6442.60     6611.50    290.66 o
   8   8   1      423.16      362.11    138.16 o
  10   8   1      417.76      195.19    187.74 o
  12   8   1      460.16      496.09    285.99 o
  14   8   1     2151.14     2369.94    418.46 o
  16   8   1     1302.24     1560.66    351.35 o
 -15   9   1      640.96      477.90    179.34 o
 -13   9   1     1870.00     1824.59    259.02 o
 -11   9   1      988.23     1179.96    204.60 o
  -9   9   1     8844.42     9258.13    382.13 o
  -7   9   1     3423.52     3087.14    221.11 o
  -5   9   1     4831.22     4590.87    237.07 o
  -3   9   1    10651.00    10655.85    341.57 o
  -1   9   1     3463.50     3579.37    317.35 o
   1   9   1     2055.93     1892.34    191.68 o
   3   9   1     4070.96     3912.48    168.50 o
   5   9   1     6611.34     6794.49    393.01 o
   7   9   1     2844.93     3241.33    237.53 o
  11   9   1     2614.59     3246.76    411.88 o
  13   9   1     1680.84     1869.89    400.03 o
  15   9   1      198.63      -33.78    216.24 o
 -14  10   1      834.25      621.67    181.59 o
 -12  10   1      827.42     1117.24    216.05 o
 -10  10   1     4116.52     4022.80    280.90 o
  -8  10   1     1922.12     1882.81    212.97 o
  -6  10   1      981.87     1344.42    274.59 o
  -4  10   1     6368.71     5937.34    455.74 o
  -2  10   1     6222.05     6731.16    542.81 o
   0  10   1     6609.15     7375.69    329.52 o
   2  10   1     6017.35     6142.01    641.28 o
   4  10   1     6597.35     6799.89    332.07 o
   6  10   1     1206.00     1475.11    198.94 o
   8  10   1     2071.90     2198.43    411.88 o
  10  10   1     4646.21     4754.35    486.44 o
  12  10   1      904.83      830.33    285.12 o
  14  10   1      858.22      462.76    348.27 o
 -13  11   1     1085.96     1278.91    213.45 o
 -11  11   1     1281.99     1322.48    347.83 o
  -9  11   1     2977.17     2986.66    396.96 o
  -7  11   1     1754.90     1702.33    318.00 o
  -5  11   1     3935.36     3856.46    411.43 o
  -3  11   1      724.48      729.01    283.80 o
  -1  11   1      803.09      478.07    160.69 o
   1  11   1     1774.86     1522.90    208.25 o
   3  11   1     2164.70     2037.42    256.60 o
   5  11   1     2316.00     2067.53    243.41 o
   7  11   1     1972.32     2194.77    245.32 o
   9  11   1     3952.45     4331.94    521.97 o
  11  11   1     1701.61     1615.05    408.81 o
  13  11   1      728.70      476.79    346.52 o
 -12  12   1     1233.76      981.22    349.59 o
 -10  12   1      440.55      501.36    306.17 o
  -8  12   1     1248.31     1421.17    358.36 o
  -6  12   1     3104.10     3052.01    398.72 o
  -4  12   1     4385.61     4736.80    462.76 o
  -2  12   1     3084.56     3070.43    372.83 o
   0  12   1      755.18      592.50    181.16 o
   2  12   1     3013.69     2713.25    255.67 o
   4  12   1     3210.95     3447.75    293.21 o
   6  12   1     3111.36     3370.24    297.94 o
   8  12   1      814.54     1168.08    368.90 o
  10  12   1      638.98      742.61    293.89 o
  12  12   1     1220.69     1526.44    413.20 o
  -9  13   1     1065.73      770.24    352.66 o
  -7  13   1     2040.14     2182.20    383.37 o
  -5  13   1      646.73      625.49    260.55 o
  -3  13   1     1701.90     1744.00    327.22 o
  -1  13   1      234.06      213.61    273.27 o
   1  13   1      184.95       70.33    178.46 o
   3  13   1      769.77      625.54    207.32 o
   5  13   1     1810.83     2166.50    267.00 o
   7  13   1     1142.81     1293.09    320.64 o
   9  13   1      790.86     1099.65    328.54 o
  -8  14   1      240.98      334.68    258.79 o
  -6  14   1     1637.51     1949.72    374.15 o
  -4  14   1     1334.45     1815.06    404.86 o
  -2  14   1      208.67      268.00    233.35 o
   0  14   1      184.88      321.95    218.00 o
   2  14   1      120.51       83.43    191.12 o
   4  14   1     1325.03     1294.89    226.16 o
   6  14   1     1482.47     1767.70    368.45 o
   8  14   1      322.30      630.32    367.58 o
  -3  15   1      144.01      154.40    233.79 o
  -1  15   1      188.77      128.08    222.39 o
   1  15   1      260.83     -201.34    256.16 o
   3  15   1      359.20      495.85    225.92 o
 -18   0   2    13527.48    14824.05    829.46 o
 -16   0   2     1152.55     1130.80    268.89 o
 -14   0   2    19164.48    16641.75    751.82 o
 -12   0   2     5262.78     4825.85    403.10 o
 -10   0   2    23763.54    21760.60    709.71 o
  -8   0   2    10077.21    10599.14    446.09 o
  -6   0   2     2235.17     1973.41    188.61 o
  -4   0   2     5618.20     5722.41    234.23 o
  -2   0   2    55647.24    64775.61    659.27 o
   4   0   2     4043.50     4429.75    175.46 o
   6   0   2     4802.85     5280.26    225.02 o
   8   0   2     8058.60     7880.05    309.67 o
  10   0   2    30261.98    29217.36    661.45 o
  12   0   2     5188.58     4921.03    311.87 o
 -19   1   2     1596.08     1815.73    283.48 o
 -17   1   2      721.25      838.99    220.35 o
 -15   1   2      835.36      761.14    164.72 o
 -13   1   2     8267.09     7788.70    415.16 o
 -11   1   2     6097.98     5398.59    273.52 o
  -9   1   2    14086.19    13600.99    426.58 o
  -7   1   2     3073.89     3372.64    136.99 o
  -5   1   2    11726.53    11708.50    241.39 o
  -3   1   2   132845.19   137055.38   2782.08 o
  -1   1   2    18160.96    18480.06    294.32 o
   1   1   2    25424.59    25444.68    352.66 o
   3   1   2    63831.57    68835.88   3058.15 o
   5   1   2     5367.77     5747.21    154.38 o
   7   1   2    10067.19     9875.99    226.69 o
   9   1   2     7692.32     7168.67    225.00 o
  11   1   2     8051.47     8212.12    264.71 o
  13   1   2     5691.70     5285.97    361.43 o
 -18   2   2      258.66      396.18    212.55 o
 -16   2   2     8345.87     8702.85    430.19 o
 -14   2   2     1850.43     1705.85    222.18 o
 -12   2   2     7886.37     7584.44    416.70 o
 -10   2   2       92.14       45.74     74.32 o
  -8   2   2    18311.48    18362.52    319.91 o
  -6   2   2    13850.49    14206.49    245.94 o
  -4   2   2    63154.46    67192.12    531.53 o
  -2   2   2    10602.52    11299.60    195.46 o
   0   2   2   293738.16   298452.72   1550.88 o
   2   2   2    11782.10    12095.75    306.60 o
   4   2   2    56496.04    54037.43    794.36 o
   6   2   2    13695.61    14590.60    290.91 o
   8   2   2    16864.71    16343.72    305.62 o
  10   2   2      215.72       58.83     92.40 o
  12   2   2     6792.50     6023.31    374.15 o
  14   2   2     1339.70     1460.65    250.90 o
  16   2   2     8272.83     8904.69    532.06 o
 -19   3   2      947.10     1284.75    239.76 o
 -17   3   2     1871.39     1927.45    248.89 o
 -15   3   2     1759.08     1843.78    223.26 o
 -13   3   2     3631.10     3688.75    203.46 o
 -11   3   2     3745.22     3431.72    184.35 o
  -9   3   2     1865.97     1489.91    124.79 o
  -7   3   2    24669.25    25712.39    364.80 o
  -5   3   2    29359.51    30762.90    372.66 o
  -3   3   2    15482.91    15264.59    193.22 o
  -1   3   2    77675.15    83060.91    827.26 o
   3   3   2     5937.33     5919.57    160.54 o
   5   3   2    13262.45    13694.85    242.89 o
   7   3   2    35224.06    37565.84   1174.66 o
   9   3   2     4411.51     4412.95    165.45 o
  11   3   2     2409.62     2453.28    289.94 o
  13   3   2     2366.14     2306.34    303.97 o
  15   3   2     4898.77     4610.04    415.38 o
 -18   4   2     6843.81     8008.01    445.93 o
 -16   4   2      333.72      418.16    169.82 o
 -14   4   2      739.15      634.02    137.96 o
 -12   4   2     1969.85     1843.62    158.02 o
 -10   4   2     5020.24     4957.94    199.39 o
  -8   4   2     5940.54     6168.94    200.03 o
  -6   4   2    26400.50    28773.46    571.93 o
  -4   4   2     2754.72     2810.55    102.96 o
  -2   4   2    24770.91    25499.43    517.78 o
   0   4   2     6289.82     6352.80    180.82 o
   2   4   2    28570.26    29025.42    672.20 o
   4   4   2     3220.02     3139.44    138.09 o
   6   4   2    30613.42    32830.80    444.80 o
   8   4   2     5734.40     5706.59    193.22 o
  10   4   2     5435.01     5752.67    406.61 o
  12   4   2     1114.98     1058.86    251.34 o
  14   4   2      919.51      978.59    266.25 o
  16   4   2      382.20      245.19    245.64 o
 -17   5   2     1068.86     1160.18    356.61 o
 -15   5   2     1372.73     1328.48    166.33 o
 -13   5   2     1324.13     1468.51    153.45 o
 -11   5   2     6628.52     6592.63    243.15 o
  -9   5   2    13996.09    13326.44    303.66 o
  -7   5   2     7398.83     7696.96    211.90 o
  -5   5   2    13348.36    13323.01    231.64 o
  -3   5   2    21935.99    22178.07    590.31 o
   1   5   2    15063.54    15804.08    324.99 o
   3   5   2    14695.87    15445.88    327.92 o
   5   5   2     7643.65     7606.17    239.54 o
   7   5   2     4103.85     4453.16    210.11 o
   9   5   2    13661.73    13853.15    708.61 o
  11   5   2     8396.73     8424.83    511.44 o
  13   5   2     3192.14     3140.18    384.68 o
  15   5   2     2266.36     2369.05    372.40 o
  17   5   2     2049.78     1999.73    373.72 o
 -18   6   2      360.03      386.00    318.89 o
 -16   6   2     1451.69     1224.66    290.82 o
 -14   6   2     1082.52     1098.42    195.63 o
 -12   6   2     1494.59     1446.71    189.07 o
 -10   6   2      214.51       22.46     93.91 o
  -8   6   2     7404.67     7279.89    218.30 o
  -6   6   2     1612.54     2313.51    429.61 o
  -4   6   2     3505.94     3816.54    111.68 o
  -2   6   2     1593.85     1591.18    127.90 o
   0   6   2     1211.97      886.22     67.71 o
   2   6   2     1658.07     1551.51    142.96 o
   4   6   2     3896.48     3743.54    194.22 o
   6   6   2     1467.68     1354.32    144.60 o
   8   6   2     8668.98     8256.29    280.73 o
  10   6   2      170.16      172.82    172.38 o
  12   6   2     1864.52     2409.42    358.80 o
  14   6   2      763.87      948.32    310.55 o
  16   6   2     1257.86     1358.89    347.40 o
  18   6   2      352.35      508.81    307.04 o
 -17   7   2      269.97      288.62    224.58 o
 -15   7   2      914.89      858.36    183.64 o
 -13   7   2     2299.15     2265.17    240.49 o
 -11   7   2     2795.54     2574.66    226.76 o
  -9   7   2     6316.47     6608.68    407.93 o
  -7   7   2     9316.10     8870.39    314.89 o
  -5   7   2     8717.54     8723.45    201.13 o
  -3   7   2     9668.55     9575.34    278.17 o
  -1   7   2    15083.39    15515.35    368.96 o
   1   7   2    13995.09    13876.61    230.82 o
   3   7   2     9517.72     9619.38    312.26 o
   5   7   2     4151.91     4100.29    218.25 o
   7   7   2    13131.85    13430.64    374.16 o
   9   7   2     9597.30    10032.86    578.12 o
  11   7   2     4153.12     4317.47    421.53 o
  13   7   2     2541.39     2944.99    418.46 o
  15   7   2     1595.91     1921.21    392.58 o
  17   7   2      132.32      479.86    306.17 o
 -16   8   2      156.09      184.68    161.09 o
 -14   8   2     2268.17     2579.54    267.78 o
 -12   8   2      532.56      247.34    144.27 o
 -10   8   2     2729.04     2581.06    237.11 o
  -8   8   2      208.74      167.17    132.46 o
  -6   8   2     6975.26     6926.58    304.19 o
  -4   8   2     4014.12     3991.94    199.69 o
  -2   8   2     2723.68     2445.81    173.11 o
   0   8   2     5084.06     5020.11    243.47 o
   2   8   2     2780.56     3208.90    207.82 o
   4   8   2     3030.90     3138.37    218.40 o
   6   8   2     7857.99     7874.50    388.41 o
   8   8   2      446.67      394.33    260.99 o
  10   8   2     3196.08     3884.10    443.02 o
  12   8   2      346.58      335.12    285.12 o
  14   8   2     2818.33     2914.72    413.20 o
  16   8   2      249.63      415.38    322.83 o
 -15   9   2      391.70      514.68    205.20 o
 -13   9   2      601.15      610.30    179.61 o
 -11   9   2     4228.86     4451.58    319.77 o
  -9   9   2     6712.52     6501.70    331.07 o
  -7   9   2     2325.96     2343.41    202.26 o
  -5   9   2     6089.06     6257.55    476.79 o
  -3   9   2     4586.28     4466.38    233.23 o
  -1   9   2     2486.99     2200.85    184.91 o
   1   9   2     1801.32     1897.56    190.71 o
   3   9   2     9118.95     9830.77    368.84 o
   5   9   2    12128.00    12292.72    416.07 o
   7   9   2      661.10      768.20    181.90 o
   9   9   2     8785.97     8878.37    601.37 o
  11   9   2     2833.14     2942.79    397.40 o
  13   9   2     1118.15     1354.07    367.58 o
  15   9   2      347.03      203.96    316.25 o
 -14  10   2      362.15      339.52    249.80 o
 -12  10   2      589.29      555.43    177.26 o
 -10  10   2     1193.34     1221.18    204.09 o
  -8  10   2     4928.31     4437.63    321.30 o
  -6  10   2      792.46      725.93    241.25 o
  -4  10   2      993.39      995.25    240.37 o
  -2  10   2     1289.20     1321.92    191.00 o
   0  10   2     1812.77     1611.28    181.57 o
   2  10   2      768.43      652.37    168.70 o
   4  10   2     1068.01      948.33    191.61 o
   6  10   2      722.46      539.37    173.78 o
   8  10   2     5780.12     5248.68    524.61 o
  10  10   2     1032.83     1180.36    304.85 o
  12  10   2      557.29      645.67    276.77 o
  14  10   2      349.10      753.13    298.71 o
 -13  11   2     1001.97     1206.26    249.59 o
 -11  11   2     1120.61      950.52    325.90 o
  -9  11   2     1681.52     2028.68    383.80 o
  -7  11   2      331.02      446.96    290.82 o
  -5  11   2      479.11      601.37    232.92 o
  -3  11   2      849.37      882.97    294.77 o
  -1  11   2     2591.87     2676.95    314.72 o
   1  11   2     1110.87      622.65    155.22 o
   3  11   2     2848.30     2900.17    258.17 o
   5  11   2      182.86      313.08    175.55 o
   7  11   2      981.50     1292.65    356.61 o
   9  11   2     1341.15     1719.88    404.42 o
  11  11   2     1145.06      749.63    296.08 o
  13  11   2      436.42      594.79    293.00 o
 -12  12   2      291.88      517.14    264.06 o
 -10  12   2      230.10      463.20    253.09 o
  -8  12   2      271.16       15.35    271.52 o
  -6  12   2     1553.79     1657.15    327.22 o
  -4  12   2     1316.05     1677.77    363.63 o
  -2  12   2      472.32      511.44    221.51 o
   0  12   2      114.65       -6.18    171.58 o
   2  12   2      167.82       -9.45    165.93 o
   4  12   2      956.17      857.14    207.09 o
   6  12   2     1820.80     2042.94    250.20 o
   8  12   2      578.49      506.18    341.25 o
  10  12   2      210.60      468.90    274.59 o
  12  12   2      245.42      560.57    359.68 o
  -9  13   2      889.16      966.31    300.90 o
  -7  13   2       88.98      294.32    303.10 o
  -5  13   2      992.18      808.84    333.36 o
  -3  13   2      349.79      356.17    231.16 o
  -1  13   2      517.82      609.26    292.13 o
   1  13   2      261.83      210.51    180.92 o
   3  13   2      863.17     1114.95    203.87 o
   5  13   2     1800.35     1755.83    252.72 o
   7  13   2      102.05       82.90    239.06 o
   9  13   2      729.72      796.11    310.55 o
  -8  14   2      429.43      658.39    359.68 o
  -6  14   2      182.44      308.35    334.68 o
  -4  14   2     1003.27      930.78    295.64 o
  -2  14   2       62.35       42.55    284.67 o
   0  14   2      824.03      695.67    298.71 o
   2  14   2       29.43      131.30    196.02 o
   4  14   2     1021.40     1061.51    218.63 o
   6  14   2      272.40      160.98    252.22 o
   8  14   2      478.17      655.32    380.73 o
  -3  15   2      389.12      603.12    336.87 o
  -1  15   2      149.66      234.23    297.83 o
   1  15   2      114.72      245.19    284.24 o
   3  15   2      216.51      104.53    201.26 o
 -19   1   3      567.78      372.33    323.05 o
 -17   1   3     1377.93     1168.04    235.24 o
 -15   1   3     2789.81     2460.48    232.88 o
 -13   1   3     1975.39     1797.37    203.72 o
 -11   1   3     8165.71     8178.96    326.82 o
  -9   1   3    12446.29    12201.55    352.66 o
  -7   1   3     8044.16     7845.77    200.59 o
  -5   1   3    15201.55    14964.00    232.61 o
  -3   1   3    73011.30    77950.95    680.21 o
  -1   1   3    16515.18    16702.28    294.32 o
   1   1   3    22646.52    21955.35    333.36 o
   3   1   3    98080.63    99428.48    994.66 o
   5   1   3    32130.31    33022.85    718.05 o
   7   1   3     6344.63     6488.24    191.06 o
   9   1   3    13153.10    12982.86    488.64 o
  11   1   3    10631.08    11492.75    308.70 o
  13   1   3     6529.91     7335.71    417.14 o
  15   1   3      981.24      632.07    205.28 o
 -18   2   3       84.29      209.79    210.19 o
 -16   2   3     1319.67     1329.71    232.92 o
 -14   2   3     1011.87      896.43    175.24 o
 -12   2   3      617.81      642.07    158.23 o
 -10   2   3     1109.05     1232.13    121.36 o
  -8   2   3      659.57      628.77     95.31 o
  -6   2   3     1294.53     1325.70     92.61 o
  -4   2   3     6012.85     5959.73    137.48 o
  -2   2   3    11446.97    12199.99    229.19 o
   0   2   3     5087.49     5409.54    133.13 o
   2   2   3     6053.30     6092.17    223.70 o
   4   2   3     5387.08     5221.05    243.00 o
   6   2   3      952.95      834.72    156.59 o
   8   2   3      610.64      625.56     67.37 o
  10   2   3      730.34     1002.01    222.17 o
  12   2   3      849.08      657.07    193.87 o
  14   2   3     1173.37     1414.15    255.29 o
  16   2   3     1068.52     1015.43    260.99 o
 -19   3   3     1369.41     1547.44    250.83 o
 -17   3   3     1213.78     1162.27    198.88 o
 -15   3   3     1037.70      754.29    181.85 o
 -13   3   3     2275.58     2368.29    166.50 o
 -11   3   3     4365.74     4492.89    206.08 o
  -9   3   3     9622.76     9290.49    249.18 o
  -7   3   3    13115.80    13880.59    268.96 o
  -5   3   3     5856.74     5542.76    176.54 o
  -3   3   3    16265.39    15960.58    446.85 o
   1   3   3    77693.56    79670.68    923.54 o
   3   3   3    20236.85    20514.45    291.68 o
   5   3   3     4529.73     4668.89    139.46 o
   7   3   3    13217.66    13079.01    240.58 o
   9   3   3     3464.79     3407.43    142.90 o
  11   3   3     9093.61    10274.99    514.51 o
  13   3   3     1294.61      928.59    235.11 o
  15   3   3     1165.14      938.24    260.11 o
  17   3   3      656.64      627.69    258.79 o
 -18   4   3     3607.60     3921.83    500.70 o
 -16   4   3     1924.12     1921.83    251.31 o
 -14   4   3      905.65      972.90    150.82 o
 -12   4   3      277.21      228.75    103.65 o
 -10   4   3      168.47      127.42     87.94 o
  -8   4   3     4661.25     4894.09    184.21 o
  -6   4   3     1440.58     1356.94     99.13 o
  -4   4   3      550.24      559.66     60.21 o
  -2   4   3    51989.39    53175.76   1467.01 o
   0   4   3     6208.76     6461.42    282.04 o
   2   4   3    56080.85    59941.38    599.42 o
   4   4   3      288.29      218.98     69.75 o
   6   4   3     1056.11     1129.62    106.70 o
   8   4   3     3931.21     3697.53    154.19 o
  10   4   3       94.15      -62.73    171.51 o
  12   4   3      269.11      291.69    165.36 o
  14   4   3      707.04      589.52    243.88 o
  16   4   3     1558.86     1944.90    343.45 o
  18   4   3     3840.70     4372.29    472.85 o
 -17   5   3      499.25      566.71    309.67 o
 -15   5   3     3957.31     3659.78    229.02 o
 -13   5   3     2294.89     2306.08    183.81 o
 -11   5   3     8299.47     8136.78    270.13 o
  -9   5   3     4573.57     4651.41    225.35 o
  -7   5   3     7675.81     7778.12    229.25 o
  -3   5   3    18844.22    19207.87    254.20 o
  -1   5   3     7130.95     7248.13    216.37 o
   1   5   3    14651.24    15689.20    537.32 o
   3   5   3    10034.35    10993.28    280.10 o
   5   5   3    21352.11    21271.93    393.68 o
   7   5   3     6039.33     5730.74    373.28 o
   9   5   3    14246.85    13487.53    598.74 o
  11   5   3     2829.78     2589.26    341.70 o
  13   5   3     2682.66     2721.72    335.55 o
  15   5   3     1504.32     1467.23    320.64 o
  17   5   3     1398.24     1334.77    344.77 o
 -18   6   3      240.19      334.24    247.39 o
 -16   6   3     2832.10     2952.67    271.13 o
 -14   6   3     2783.09     2785.38    251.54 o
 -12   6   3      820.02      853.39    164.21 o
 -10   6   3      218.93      245.42     94.17 o
  -8   6   3      506.79      602.79     96.92 o
  -6   6   3     6278.88     6777.77    354.00 o
  -4   6   3    13413.37    13308.59    227.49 o
  -2   6   3    11324.86    12095.96    421.75 o
   0   6   3    13793.21    13309.27    320.35 o
   2   6   3    10441.11     9839.18    289.21 o
   4   6   3    16040.71    16269.78    374.45 o
   6   6   3     7011.33     7340.65    262.02 o
   8   6   3      367.10      358.82    117.09 o
  10   6   3      108.89     -104.39    209.67 o
  12   6   3      569.99      310.55    190.81 o
  14   6   3     2204.62     3057.27    417.58 o
  16   6   3     3311.24     3434.94    417.58 o
  18   6   3      343.27      103.08    211.86 o
 -17   7   3      983.61     1379.07    364.95 o
 -15   7   3      614.09      282.07    177.24 o
 -13   7   3     1220.84     1350.56    214.73 o
 -11   7   3     2614.89     3001.09    252.51 o
  -9   7   3    15998.00    15960.71    461.42 o
  -7   7   3     5712.77     5398.14    508.81 o
  -5   7   3      891.25      799.94     88.29 o
  -3   7   3    12790.08    12169.02    407.49 o
  -1   7   3    11406.24    12058.36    332.12 o
   1   7   3     5715.93     6244.24    253.81 o
   3   7   3    19691.18    19934.75    445.94 o
   5   7   3     2016.48     2000.79    371.52 o
   7   7   3     9202.34     9241.09    319.63 o
   9   7   3     4574.00     4277.11    430.30 o
  11   7   3     4927.73     5420.19    497.85 o
  13   7   3     1609.42     2003.67    376.35 o
  15   7   3     1104.76     1218.96    338.62 o
  17   7   3      897.23      880.77    290.37 o
 -16   8   3      929.15      967.43    228.17 o
 -14   8   3     1495.93     1581.84    237.25 o
 -12   8   3      344.57      165.47    139.81 o
 -10   8   3      458.65      417.87    169.49 o
  -8   8   3     1821.21     1973.39    203.18 o
  -6   8   3     1666.87     1766.25    170.99 o
  -4   8   3     3526.38     3628.86    196.80 o
  -2   8   3    10660.22    11375.36    336.59 o
   0   8   3      784.45      716.31    135.12 o
   2   8   3    12882.76    13470.03    393.77 o
   4   8   3     3813.14     3804.80    265.81 o
   6   8   3     1503.33     1572.11    176.82 o
   8   8   3     1716.74     1561.54    278.53 o
  10   8   3      269.09      257.04    268.89 o
  14   8   3     1297.50     1287.82    313.18 o
  16   8   3     1044.10     1198.79    371.08 o
 -15   9   3     1331.31     1734.42    254.77 o
 -13   9   3     1533.32     1544.78    233.61 o
 -11   9   3     1835.77     1894.42    205.32 o
  -9   9   3     4246.43     4666.21    291.02 o
  -7   9   3     1241.84     1245.45    166.68 o
  -5   9   3     9606.26    10461.41    591.72 o
  -3   9   3     1898.03     1732.34    258.35 o
  -1   9   3     7504.36     7047.17    298.62 o
   1   9   3     5491.36     5180.62    293.89 o
   3   9   3     1621.35     1676.87    192.08 o
   5   9   3     3478.11     3972.57    252.31 o
   7   9   3     2425.76     2856.80    222.61 o
   9   9   3     9522.02    10200.86    666.28 o
  11   9   3     2004.04     1958.06    349.59 o
  13   9   3     1019.62     1322.04    319.77 o
  15   9   3     1519.22     1608.91    402.23 o
 -14  10   3     1029.95     1218.55    217.24 o
 -12  10   3     2007.12     2050.74    250.50 o
 -10  10   3       59.40       32.91    155.02 o
  -8  10   3     4566.01     4487.34    278.65 o
  -6  10   3      129.37      163.17    204.84 o
  -4  10   3    13517.39    13618.69    690.41 o
  -2  10   3     5674.63     5861.53    290.24 o
   0  10   3      919.01     1146.45    181.52 o
   2  10   3     6168.44     7141.62    330.29 o
   4  10   3    11154.83    11205.71    419.23 o
   6  10   3      168.17      268.38    164.70 o
   8  10   3     3572.25     3788.48    470.21 o
  10  10   3       52.89       62.73    225.02 o
  12  10   3     2235.40     2405.03    397.84 o
  14  10   3     1314.35     1398.80    398.72 o
 -13  11   3      781.93      925.89    217.63 o
 -11  11   3     1864.41     1719.45    377.23 o
  -9  11   3     3911.12     4014.37    474.16 o
  -7  11   3     4653.62     4694.69    492.59 o
  -5  11   3     1213.93     1116.76    276.34 o
  -3  11   3     5029.43     5675.04    498.73 o
  -1  11   3      958.70      902.63    161.03 o
   1  11   3     1160.92     1317.20    204.84 o
   3  11   3     3213.19     3038.90    247.66 o
   5  11   3     3058.86     3222.97    258.76 o
   7  11   3     1553.07     1593.99    379.42 o
   9  11   3     1165.66     1208.87    367.58 o
  11  11   3     1814.89     1987.45    386.43 o
  13  11   3     2136.40     3081.40    502.67 o
 -12  12   3       50.16       75.45    291.25 o
 -10  12   3     2084.60     2475.21    425.48 o
  -8  12   3     1175.27      988.68    286.87 o
  -6  12   3     1898.82     1551.89    372.83 o
  -4  12   3     2024.13     2518.63    409.25 o
  -2  12   3     2418.95     2333.09    343.01 o
   0  12   3     1215.86     1411.72    277.87 o
   2  12   3     3017.79     3147.33    280.39 o
   4  12   3     2548.38     2580.63    251.23 o
   6  12   3     1935.43     2242.29    366.70 o
   8  12   3     1130.08     1279.94    382.48 o
  10  12   3     1721.72     1979.99    444.78 o
  12  12   3       94.70      -32.90    239.49 o
  -9  13   3      776.35     1267.65    371.96 o
  -7  13   3     1201.37     1283.88    370.20 o
  -5  13   3     4372.63     5044.29    547.86 o
  -3  13   3      229.26      543.03    301.78 o
  -1  13   3      569.98      649.18    299.59 o
   1  13   3      951.98     1042.80    215.46 o
   3  13   3      475.65      588.65    183.58 o
   5  13   3     1241.24     1348.76    238.46 o
   7  13   3     1113.44     1379.07    340.82 o
   9  13   3      866.49     1312.83    415.38 o
  -8  14   3      910.83     1475.56    350.03 o
  -6  14   3      518.52      776.38    292.57 o
  -4  14   3     2971.31     3316.51    490.83 o
  -2  14   3     1332.21     1447.49    370.65 o
   0  14   3      144.16      120.63    275.02 o
   2  14   3     1070.88     1031.99    227.76 o
   4  14   3     2822.47     2932.25    310.11 o
   6  14   3      475.38      190.37    325.47 o
   8  14   3      742.50      592.59    307.92 o
  -3  15   3      632.67      775.50    344.33 o
  -1  15   3       54.89       18.86    289.06 o
   1  15   3       75.91      -60.53    202.21 o
   3  15   3      301.38        7.45    265.81 o
 -18   0   4       88.54      277.22    310.12 o
 -16   0   4     4476.03     5475.02    501.36 o
 -14   0   4     3952.94     3601.61    396.53 o
 -12   0   4    32295.57    30817.50    907.09 o
 -10   0   4     3333.68     3402.92    318.45 o
  -8   0   4    10069.21     9508.26    420.65 o
  -6   0   4    16042.39    15442.09    443.02 o
  -4   0   4   198950.44   212435.83   1747.83 o
  -2   0   4    20809.64    21819.38    348.27 o
   2   0   4    25679.58    25029.29    377.66 o
   4   0   4   206505.20   208343.36   1659.75 o
   6   0   4    14852.66    14592.45    379.85 o
   8   0   4    10494.64     9195.07    337.75 o
  10   0   4     5176.46     5262.73    305.73 o
  12   0   4    32134.90    32595.71    761.46 o
  14   0   4     4372.80     4465.29    352.22 o
 -19   1   4      357.54      413.62    206.47 o
 -17   1   4      902.23      726.94    200.21 o
 -15   1   4     1488.25     1633.26    232.17 o
 -13   1   4     2724.85     2638.41    231.32 o
 -11   1   4     9140.51     8869.54    338.13 o
  -9   1   4     8483.18     8187.15    287.49 o
  -7   1   4     9660.28     9782.07    279.79 o
  -5   1   4    33594.09    34891.57    363.72 o
  -3   1   4    10599.46    10414.38    160.24 o
  -1   1   4     6012.58     6760.22    199.58 o
   1   1   4    10427.46    10682.47    239.49 o
   3   1   4    10885.77    10993.47    294.32 o
   5   1   4    18268.77    19820.59    854.89 o
   7   1   4    10403.63     9918.53    239.69 o
   9   1   4    15791.13    15499.84    329.87 o
  11   1   4     3351.93     3413.33    189.51 o
  13   1   4     3209.28     3291.64    212.55 o
  15   1   4     4510.10     4888.57    413.20 o
 -18   2   4     5504.90     6348.57    410.78 o
 -16   2   4      479.15      250.32    229.19 o
 -14   2   4     1577.06     1582.29    190.10 o
 -12   2   4     6604.83     6366.03    327.22 o
 -10   2   4    26726.91    26753.06    431.43 o
  -8   2   4     6467.48     6840.35    204.81 o
  -6   2   4    22075.70    22469.76    322.90 o
  -4   2   4    11274.60    11924.31    192.82 o
  -2   2   4    84858.27    83753.08    930.34 o
   0   2   4     5982.82     5945.23    133.40 o
   2   2   4   110889.55   114910.55   1128.27 o
   4   2   4    13186.75    12334.80    368.01 o
   6   2   4    21357.37    18994.58    511.89 o
   8   2   4     7165.50     7208.88    239.71 o
  10   2   4    22579.40    21732.11    733.40 o
  12   2   4     5683.14     5420.63    376.35 o
  14   2   4     1258.15     1533.46    233.35 o
  16   2   4      411.19      416.70    225.46 o
 -19   3   4     1782.65     1887.16    290.69 o
 -17   3   4      461.66      431.81    207.24 o
 -15   3   4     1019.66     1022.06    209.27 o
 -13   3   4     4109.95     4244.95    262.16 o
 -11   3   4     7224.84     7242.70    249.18 o
  -9   3   4    10194.57     9854.03    260.05 o
  -7   3   4     8023.12     8528.56    216.65 o
  -5   3   4     7874.43     7846.33    175.76 o
  -3   3   4     5988.43     5808.45    119.43 o
  -1   3   4    39987.13    41704.66    412.53 o
   1   3   4    25558.51    26848.68    340.79 o
   3   3   4    10036.80    10255.49    203.65 o
   5   3   4     4331.42     4874.25    209.01 o
   7   3   4    18922.10    18716.86    271.67 o
   9   3   4     9473.84     8967.76    196.41 o
  11   3   4     5401.78     5320.18    382.93 o
  13   3   4     2513.47     2218.17    296.95 o
  15   3   4      959.74     1220.28    282.48 o
  17   3   4     1337.15     1148.78    290.82 o
 -18   4   4      429.66      405.59    190.31 o
 -16   4   4     3189.88     3388.50    298.08 o
 -14   4   4     2283.31     2287.68    182.80 o
 -12   4   4     4269.47     4212.11    210.23 o
 -10   4   4      101.16       -5.89     89.98 o
  -8   4   4    18115.35    19722.55    708.85 o
  -6   4   4     3004.37     3071.59    133.31 o
  -4   4   4     3510.67     3332.91    122.86 o
  -2   4   4     1043.14     1014.21     82.53 o
   0   4   4    20641.09    20304.97    324.72 o
   2   4   4      316.56      299.46     76.09 o
   4   4   4     4358.02     4236.87    160.06 o
   6   4   4     2031.90     2006.06    118.50 o
   8   4   4    17930.20    18225.07    314.13 o
  10   4   4      143.97      229.84    188.17 o
  12   4   4     4262.73     4511.78    396.53 o
  14   4   4     2261.01     2169.91    295.20 o
  16   4   4     3296.52     3477.05    414.07 o
  18   4   4      369.10      426.79    283.80 o
 -17   5   4     1045.85      929.90    275.47 o
 -15   5   4     1285.23     1361.71    169.09 o
 -13   5   4     2769.81     2926.09    198.16 o
 -11   5   4     5353.32     5382.03    227.28 o
  -9   5   4     8692.18     8548.61    250.32 o
  -7   5   4    19472.91    20121.45    328.27 o
  -5   5   4    13540.76    13990.13    252.04 o
  -3   5   4     6896.26     6367.48    181.20 o
  -1   5   4    30311.88    32307.35    462.10 o
   3   5   4     9511.90     9587.25    257.12 o
   5   5   4     4135.28     4116.77    183.04 o
   7   5   4     8443.08     8108.58    455.30 o
   9   5   4     5793.55     5198.68    391.26 o
  11   5   4     4382.06     4200.35    378.10 o
  13   5   4     1980.49     2266.42    308.80 o
  15   5   4     3821.73     4185.00    447.84 o
  17   5   4     1109.38      578.99    300.90 o
 -18   6   4     2977.62     2948.06    463.20 o
 -16   6   4     1313.76     1390.64    236.07 o
 -14   6   4     1748.79     1397.59    343.23 o
 -12   6   4     2888.28     2711.76    233.47 o
 -10   6   4     2281.99     2244.92    155.27 o
  -8   6   4     2032.85     1928.85    125.11 o
  -6   6   4     2615.50     2531.71    119.75 o
  -4   6   4    10153.43    10427.01    202.72 o
  -2   6   4    15274.61    16007.79    350.47 o
   0   6   4     3758.93     4137.27    187.65 o
   2   6   4    17326.96    18498.09    512.76 o
   4   6   4    10323.52    11127.74    313.96 o
   6   6   4     2802.34     2466.48    165.03 o
   8   6   4     2696.32     2547.47    175.76 o
  10   6   4     2448.93     2393.18    310.12 o
  12   6   4     2536.05     2419.50    328.54 o
  14   6   4     1800.59     1999.29    363.63 o
  16   6   4     1869.95     2422.13    367.58 o
  18   6   4     2772.71     3131.40    462.32 o
 -17   7   4     1556.67     1029.47    286.42 o
 -15   7   4     1151.23      961.67    212.00 o
 -13   7   4     1018.35      939.77    200.18 o
 -11   7   4     2240.22     2263.66    231.49 o
  -9   7   4     7129.79     7069.07    409.46 o
  -7   7   4     6884.00     7013.56    296.82 o
  -5   7   4     5046.51     4960.01    153.25 o
  -3   7   4    14148.28    14639.78    338.39 o
  -1   7   4      711.27      389.03    109.26 o
   1   7   4     1887.91     2171.77    153.94 o
   3   7   4     9740.96    10031.04    320.94 o
   5   7   4     3762.83     3875.09    217.42 o
   7   7   4     2956.74     2949.50    201.79 o
   9   7   4    10402.20    11229.89    613.21 o
  11   7   4     2168.11     2858.13    397.84 o
  13   7   4     2622.98     3349.84    445.21 o
  15   7   4     1364.50     1135.63    289.06 o
  17   7   4     1095.34      894.37    350.47 o
 -16   8   4      474.42      532.09    205.68 o
 -14   8   4      505.59      570.35    194.96 o
 -12   8   4      318.67      403.91    136.36 o
 -10   8   4      576.59      628.06    173.85 o
  -8   8   4      797.65      829.77    138.45 o
  -6   8   4     4312.58     4270.60    241.84 o
  -4   8   4      358.30      269.78    158.13 o
  -2   8   4     5197.03     5327.99    241.49 o
   0   8   4       48.52      -54.60     90.47 o
   2   8   4     3955.36     3777.34    218.50 o
   4   8   4      303.02      148.41    121.16 o
   6   8   4     4767.31     4921.04    294.54 o
   8   8   4     1141.34     1216.77    305.29 o
  10   8   4      501.44      193.44    207.47 o
  12   8   4      333.09      576.37    306.60 o
  14   8   4      479.95      557.94    315.82 o
  16   8   4      299.60      145.63    216.69 o
 -15   9   4     1327.91     1498.63    227.93 o
 -13   9   4     1929.34     1952.08    238.05 o
 -11   9   4      898.18      997.73    203.52 o
  -9   9   4     3124.69     3179.13    254.90 o
  -7   9   4      934.02      982.45    159.68 o
  -5   9   4     2723.71     2887.08    334.24 o
  -3   9   4     2292.48     2511.40    208.57 o
  -1   9   4     6543.99     7056.44    307.13 o
   1   9   4    10264.62    10539.74    370.62 o
   3   9   4     1159.89     1339.31    178.73 o
   5   9   4     2680.30     3078.36    225.42 o
   7   9   4     1648.77     1920.77    353.98 o
   9   9   4     2354.57     2766.90    423.72 o
  11   9   4     1512.32     1294.84    311.87 o
  13   9   4      882.13     1115.88    307.92 o
  15   9   4     2045.90     1964.64    374.15 o
 -14  10   4      334.82      295.38    180.94 o
 -12  10   4      349.20      361.88    167.64 o
 -10  10   4      334.28      268.14    151.66 o
  -8  10   4     2341.52     2188.05    263.84 o
  -6  10   4     8371.08     8122.61    548.73 o
  -4  10   4     4061.04     5036.82    461.44 o
  -2  10   4      397.47      375.82    299.15 o
   0  10   4     1810.39     2067.59    209.65 o
   2  10   4      356.75      494.53    162.13 o
   4  10   4     3347.77     3859.60    366.70 o
   6  10   4     8497.99     9050.41    375.03 o
   8  10   4     1340.87     1607.59    322.40 o
  10  10   4      332.07      552.68    272.83 o
  12  10   4      531.03      678.13    348.27 o
  14  10   4      277.78      162.73    330.29 o
 -13  11   4     1136.26     1361.89    231.83 o
 -11  11   4     3445.36     3200.85    267.27 o
  -9  11   4     1357.84     1329.06    300.02 o
  -7  11   4     1747.01     1808.93    371.08 o
  -5  11   4     1423.25     1200.98    281.17 o
  -3  11   4     2208.72     2240.10    324.59 o
  -1  11   4     1483.02     1670.93    194.66 o
   1  11   4      427.12      203.15    160.16 o
   3  11   4     2064.31     2410.46    243.84 o
   5  11   4     1237.31     1382.10    211.50 o
   7  11   4     3607.11     4014.81    481.18 o
   9  11   4     4348.83     5325.01    561.89 o
  11  11   4     1599.96     1790.50    373.28 o
  13  11   4     1051.20     1032.98    386.88 o
 -12  12   4      453.09      199.14    294.77 o
 -10  12   4       66.96       62.73    210.11 o
  -8  12   4      115.11       65.36    273.27 o
  -6  12   4       53.49      343.01    299.15 o
  -4  12   4     2861.46     3655.57    458.81 o
  -2  12   4     1469.90     1374.24    289.50 o
   0  12   4       30.90      100.20    160.37 o
   2  12   4      736.54      566.65    170.37 o
   4  12   4     2332.96     2334.12    260.55 o
   6  12   4      155.54       91.23    228.97 o
   8  12   4      195.26      449.16    344.33 o
  10  12   4      110.99      165.36    348.72 o
  12  12   4      295.41      687.78    385.56 o
  -9  13   4      281.51      540.84    270.64 o
  -7  13   4      668.24      606.63    269.76 o
  -5  13   4      602.83      531.62    261.87 o
  -3  13   4       35.18      143.43    278.09 o
  -1  13   4      703.94      573.29    299.15 o
   1  13   4      825.34      915.20    211.79 o
   3  13   4      110.93      252.76    192.87 o
   5  13   4     1243.77     1649.45    237.72 o
   7  13   4     1795.37     1633.04    363.18 o
   9  13   4      761.34     1022.90    406.61 o
  -6  14   4      660.60      586.02    342.57 o
  -4  14   4       50.14      114.48    305.29 o
  -2  14   4     1004.12     1057.98    295.20 o
   0  14   4       15.35       10.97    279.41 o
   2  14   4      835.29      836.48    265.81 o
   4  14   4       26.41      189.01    205.39 o
   6  14   4      886.13     1088.25    395.21 o
  -3  15   4      487.09      564.52    281.17 o
  -1  15   4      110.92      201.77    231.60 o
   1  15   4       67.84      -34.21    289.06 o
   3  15   4      253.02      251.34    232.04 o
 -19   1   5      314.77      122.80    161.73 o
 -17   1   5     1933.38     1703.59    252.22 o
 -15   1   5     5068.35     4874.65    339.94 o
 -13   1   5     3294.29     3548.57    269.22 o
 -11   1   5     3929.40     4504.81    288.84 o
  -9   1   5    15737.06    15902.38    402.79 o
  -7   1   5    11336.88    11618.23    300.25 o
  -5   1   5     7642.68     7614.85    279.93 o
  -3   1   5    11786.51    13518.42    335.74 o
  -1   1   5    12587.07    12788.80    288.18 o
   1   1   5     7019.27     6420.72    194.76 o
   3   1   5    21265.35    21037.73    420.65 o
   5   1   5    11377.43    11353.67    237.94 o
   7   1   5     5984.96     6007.91    665.62 o
   9   1   5    16786.03    16815.05    351.42 o
  11   1   5     8561.94     8587.50    280.44 o
  13   1   5     5811.28     5749.88    253.78 o
  15   1   5     1486.62     1461.08    280.29 o
 -18   2   5     1101.58     1193.28    231.26 o
 -16   2   5     1044.38     1128.85    230.20 o
 -14   2   5     2159.77     2349.35    245.98 o
 -12   2   5     1077.35     1126.15    180.98 o
 -10   2   5      287.08      296.34     91.87 o
  -8   2   5     5418.89     5691.28    195.06 o
  -6   2   5    31111.70    31625.65    378.26 o
  -4   2   5    22853.77    24244.24    277.21 o
  -2   2   5    40759.85    41717.98    633.82 o
   0   2   5     7995.99     8422.16    164.06 o
   2   2   5    39985.48    41850.51    689.97 o
   4   2   5    19823.33    19755.61    481.62 o
   6   2   5    25809.05    24546.36    596.98 o
   8   2   5     5403.93     6166.44    296.95 o
  10   2   5      604.86      684.85    116.35 o
  12   2   5     1055.66     1264.37    149.76 o
  14   2   5     1414.57     1571.19    268.00 o
  16   2   5     1542.58     2034.82    335.55 o
 -19   3   5      174.46      140.03    291.69 o
 -17   3   5      970.47      891.26    227.57 o
 -15   3   5     2074.20     2122.19    249.55 o
 -13   3   5     2511.61     2289.47    230.52 o
 -11   3   5     5415.01     5728.26    232.57 o
  -9   3   5     3451.22     3446.32    165.10 o
  -7   3   5    33131.05    33412.07    418.47 o
  -5   3   5     8562.48     8111.77    178.38 o
  -1   3   5     9636.49     9578.41    282.04 o
   1   3   5    17972.85    19357.18    467.14 o
   3   3   5    15701.95    15668.51    468.24 o
   5   3   5    23754.52    23763.80    299.08 o
   7   3   5    16537.07    15923.71    533.38 o
   9   3   5     9958.55     9114.80    439.51 o
  11   3   5     2743.21     2746.72    300.47 o
  13   3   5     8428.60     8848.11    511.89 o
  15   3   5     1068.29     1025.08    271.52 o
  17   3   5      408.50      442.14    249.14 o
 -18   4   5      337.12      571.87    217.52 o
 -16   4   5      972.05      975.51    219.08 o
 -14   4   5     4914.64     5313.05    258.21 o
 -12   4   5     2148.91     1990.62    165.76 o
 -10   4   5      398.96      351.19    102.49 o
  -8   4   5    12534.12    12618.16    277.99 o
  -6   4   5    12512.70    13186.22    248.30 o
  -4   4   5    23979.11    24062.10    463.69 o
  -2   4   5      412.33      277.78     64.49 o
   0   4   5    46059.37    48281.50    522.20 o
   2   4   5      549.15      542.40     78.94 o
   4   4   5    21222.22    22057.47    344.93 o
   6   4   5    12038.05    12317.91    251.33 o
   8   4   5    13971.42    13475.37    256.50 o
  10   4   5      398.95      366.70    153.52 o
  12   4   5     1392.65     1293.53    233.35 o
  14   4   5     4893.77     4462.22    396.53 o
  16   4   5      792.80      995.70    299.59 o
  18   4   5      464.60      469.34    281.17 o
 -17   5   5     1396.46     1258.44    301.78 o
 -15   5   5     1769.55     1803.31    181.73 o
 -13   5   5     3772.35     3844.87    219.21 o
 -11   5   5     2911.19     3156.24    189.72 o
  -9   5   5     6233.63     5648.24    204.48 o
  -7   5   5     9169.38     9371.22    227.48 o
  -5   5   5     4081.02     3799.89    124.17 o
  -3   5   5     3496.35     3372.67    139.07 o
  -1   5   5    11631.49    11908.27    277.69 o
   1   5   5    15341.41    16981.68    337.97 o
   3   5   5     8982.18     9079.62    252.80 o
   5   5   5     6553.60     6635.26    328.54 o
   7   5   5    24465.14    25462.13    416.40 o
   9   5   5     1733.95     1672.95    252.65 o
  11   5   5     6677.00     7262.89    497.85 o
  13   5   5     1158.96      990.87    283.80 o
  15   5   5      730.24      597.42    284.67 o
  17   5   5      638.63      593.04    295.20 o
 -18   6   5      992.04     1354.94    369.77 o
 -16   6   5     1199.69     1262.96    231.95 o
 -14   6   5     6716.02     6034.35    368.67 o
 -12   6   5     1487.41     1323.61    186.73 o
 -10   6   5      779.56      679.01    113.52 o
  -8   6   5      992.05      730.42    109.23 o
  -6   6   5    14498.65    14275.73    245.36 o
  -4   6   5    14836.27    15764.71    291.03 o
  -2   6   5    16604.32    17109.24    571.32 o
   0   6   5    10939.53    11999.42    309.21 o
   2   6   5    17683.98    17945.57    382.64 o
   4   6   5    13708.05    13611.15    334.88 o
   6   6   5    13434.07    14188.91    349.31 o
   8   6   5     1164.92     1379.94    238.17 o
  10   6   5      473.31      393.45    246.51 o
  12   6   5     1705.98     1697.52    325.90 o
  14   6   5     5327.14     5736.89    518.03 o
  16   6   5      994.60     1423.36    356.61 o
  18   6   5     1090.46     1489.16    380.30 o
 -17   7   5      498.65      291.69    238.62 o
 -15   7   5     2811.37     2801.17    284.01 o
 -13   7   5     1532.05     1536.06    223.91 o
 -11   7   5     1224.65     1233.52    182.11 o
  -9   7   5     2267.08     2149.92    199.79 o
  -7   7   5     9284.93     9617.30    337.18 o
  -5   7   5     4992.36     4905.68    385.12 o
  -3   7   5     4055.44     4068.06    239.27 o
  -1   7   5     3064.10     3026.61    177.95 o
   1   7   5     2105.87     1801.97    159.57 o
   3   7   5     3957.95     4104.88    212.31 o
   5   7   5    11913.87    12553.71    357.90 o
   7   7   5     4025.45     4004.19    224.58 o
   9   7   5     5680.10     5524.58    478.99 o
  11   7   5      779.69      813.23    247.39 o
  13   7   5      704.83     1079.91    271.07 o
  15   7   5      945.11     1072.90    286.42 o
  17   7   5      773.59      743.05    340.82 o
 -16   8   5     1701.15     1926.66    248.17 o
 -14   8   5     1985.83     1858.35    228.91 o
 -12   8   5     1431.98     1579.27    204.59 o
 -10   8   5       64.52       -5.14    132.69 o
  -8   8   5     5647.76     5561.95    285.62 o
  -6   8   5     3288.30     3133.60    354.85 o
  -4   8   5    11537.08    11150.61    310.16 o
  -2   8   5     2378.46     2554.01    190.10 o
   0   8   5    15919.47    16196.07    411.49 o
   2   8   5     3096.83     3089.99    211.36 o
   4   8   5    10570.92    10591.02    353.32 o
   6   8   5     1949.31     1732.84    177.29 o
   8   8   5     5207.85     5940.41    469.78 o
  10   8   5      183.64       37.72    200.46 o
  12   8   5     1127.39     1798.40    380.73 o
  14   8   5     1865.70     2098.86    411.43 o
  16   8   5     1653.88     1955.87    408.81 o
 -15   9   5      222.27      168.98    163.01 o
 -13   9   5     1320.11     1484.45    234.07 o
 -11   9   5     1006.26      949.32    179.09 o
  -9   9   5     2997.62     2976.80    241.73 o
  -7   9   5     5792.40     5946.55    462.76 o
  -5   9   5     2712.75     2792.33    360.55 o
  -3   9   5     6155.10     6098.99    270.88 o
  -1   9   5     6023.08     6685.42    300.64 o
   1   9   5     1674.01     1798.54    189.01 o
   3   9   5     7896.79     7672.09    324.80 o
   5   9   5     3422.99     3194.67    236.55 o
   7   9   5     4270.57     4785.93    439.95 o
   9   9   5     2295.30     2007.19    344.77 o
  11   9   5     1376.62     1294.84    316.25 o
  13   9   5     2872.64     2490.56    391.70 o
  15   9   5       64.63      281.60    302.65 o
 -14  10   5     1016.05      895.07    217.41 o
 -12  10   5      698.83      706.97    195.61 o
 -10  10   5     4659.55     4897.21    316.15 o
  -8  10   5     2062.97     1432.58    290.37 o
  -6  10   5      640.39      865.86    253.53 o
  -4  10   5     3664.01     3935.41    426.35 o
  -2  10   5     6049.67     6702.96    310.65 o
   0  10   5     7840.46     8641.66    352.07 o
   2  10   5     7054.37     8057.56    355.18 o
   4  10   5     3531.10     3927.17    293.00 o
   6  10   5     1163.61     1091.90    191.33 o
   8  10   5     1816.80     1443.55    315.38 o
  10  10   5     4341.88     4867.08    506.62 o
  12  10   5      780.20     1261.07    389.51 o
  14  10   5      899.53     1175.98    325.47 o
 -13  11   5      832.85      821.57    214.57 o
 -11  11   5      875.60     1114.61    219.13 o
  -9  11   5      644.55      598.74    298.71 o
  -7  11   5     2407.11     1944.02    330.73 o
  -5  11   5     1232.03     1653.21    302.22 o
  -3  11   5      245.67      144.31    194.31 o
  -1  11   5     2305.29     2274.73    229.39 o
   1  11   5     1783.59     1655.62    357.48 o
   3  11   5      191.68      152.66    167.03 o
   5  11   5      558.20      660.39    314.94 o
   7  11   5     1365.29     1281.25    310.99 o
   9  11   5      456.35      549.61    344.33 o
  11  11   5     2402.75     3331.42    513.21 o
  13  11   5      482.40      389.51    272.39 o
 -12  12   5      431.19      572.86    326.78 o
 -10  12   5      124.93      -16.67    281.17 o
  -8  12   5     1050.89      960.17    347.40 o
  -6  12   5      318.26      180.72    224.14 o
  -4  12   5      948.38     1153.16    340.82 o
  -2  12   5     2065.32     2461.61    353.10 o
   0  12   5     6839.34     8524.34    602.24 o
   2  12   5     2617.44     2952.14    261.04 o
   4  12   5      978.78     1183.40    222.08 o
   6  12   5      154.25      422.84    330.29 o
   8  12   5     1060.92     1010.17    380.73 o
  10  12   5      234.03      109.21    341.70 o
  12  12   5      589.32      904.90    393.90 o
  -9  13   5      813.39     1021.58    365.82 o
  -7  13   5     1562.82     1878.66    403.98 o
  -5  13   5      800.11     1272.92    308.35 o
  -3  13   5     2011.99     2271.24    413.63 o
  -1  13   5      762.22      643.04    298.27 o
   1  13   5      511.86      518.88    288.40 o
   3  13   5      731.95      585.47    209.44 o
   5  13   5     1240.02     1689.17    341.25 o
   7  13   5      900.41      682.52    295.64 o
   9  13   5      590.79      426.79    365.82 o
  -6  14   5     1008.92      746.11    353.10 o
  -4  14   5     1417.87     1917.27    364.95 o
  -2  14   5      274.72       22.81    213.61 o
   0  14   5      568.70      772.00    321.08 o
   2  14   5      382.87      527.67    243.88 o
   4  14   5     1230.62     1577.79    266.79 o
   6  14   5      981.48     1034.73    399.60 o
  -3  15   5      238.53      326.78    335.55 o
  -1  15   5      561.27      531.62    269.32 o
   1  15   5      231.98      407.93    321.95 o
   3  15   5      789.49      988.24    339.07 o
 -18   0   6     3819.36     3588.46    468.46 o
 -16   0   6      697.56      560.14    306.17 o
 -14   0   6     1023.77     1139.13    297.83 o
 -12   0   6     8935.86     9299.47    532.06 o
 -10   0   6    53168.78    53240.43   1097.02 o
  -8   0   6     5807.65     5991.73    346.96 o
  -6   0   6    53504.61    55984.52    874.19 o
  -4   0   6    21578.80    22572.51    454.43 o
   4   0   6    18813.82    18692.80    414.51 o
   6   0   6    60108.79    64141.35    888.67 o
   8   0   6     9073.18     9159.54    363.63 o
  10   0   6    53077.59    49173.42    902.71 o
  12   0   6     7432.43     6996.20    387.31 o
  14   0   6      882.15      923.76    226.34 o
 -19   1   6      576.13      463.21    199.12 o
 -17   1   6      878.08      884.63    186.40 o
 -15   1   6      839.67      975.00    191.53 o
 -13   1   6     9038.60     9004.43    634.48 o
 -11   1   6    13790.93    14219.35    440.39 o
  -9   1   6    24248.35    23908.36    488.03 o
  -7   1   6    10339.42    10747.42    289.17 o
  -5   1   6     5269.63     5108.15    176.76 o
  -3   1   6    55842.48    73247.38    921.13 o
   1   1   6     2667.04     2548.90    140.80 o
   3   1   6    27141.15    27388.70    498.73 o
   5   1   6     3353.45     3725.14    153.74 o
   7   1   6    20239.78    20139.53   1390.47 o
   9   1   6    14494.77    14393.73    441.26 o
  11   1   6     8400.87     8177.54    664.53 o
  15   1   6     1445.07     1722.07    279.85 o
 -18   2   6       32.52      -28.81    166.93 o
 -16   2   6     5644.63     6471.32    383.12 o
 -14   2   6     5999.08     6608.29    534.47 o
 -12   2   6    13726.63    13619.56    438.78 o
 -10   2   6     1379.26     1297.10    152.86 o
  -8   2   6    21149.59    21894.86    480.97 o
  -6   2   6     7420.92     7082.02    182.81 o
  -4   2   6    36813.26    36758.25    352.81 o
  -2   2   6     7813.98     8174.81    282.04 o
   0   2   6   416578.44   414006.59   2005.16 o
   2   2   6     7792.43     7551.12    172.16 o
   4   2   6    44111.50    43365.91    740.41 o
   6   2   6     6250.35     6215.43    319.32 o
   8   2   6    19388.98    17829.57    559.26 o
  10   2   6     1626.52     1427.12    143.47 o
  12   2   6    12779.51    13356.64    586.02 o
  14   2   6     5254.17     5400.45    407.05 o
  16   2   6     6490.76     8280.95    528.99 o
 -19   3   6       70.63      -83.82    179.14 o
 -17   3   6      119.80      -76.92    260.11 o
 -15   3   6     1475.65     1539.78    393.90 o
 -13   3   6     5462.41     4651.92    280.73 o
 -11   3   6     9711.64     9299.02    283.60 o
  -9   3   6     8456.81     7996.69    232.57 o
  -7   3   6    18362.09    18255.10    311.19 o
  -5   3   6    47504.00    47907.70    441.14 o
  -3   3   6    21004.61    19972.29    503.99 o
  -1   3   6      370.83      255.90     97.16 o
   1   3   6      203.39      184.71     61.55 o
   3   3   6     7008.95     7105.27    173.73 o
   5   3   6    24466.39    25000.78    623.74 o
   7   3   6    15143.25    13885.38    503.56 o
   9   3   6     8817.99     7767.32    411.88 o
  11   3   6     6974.89     6775.57    415.38 o
  13   3   6     2135.95     2075.17    299.15 o
  15   3   6     3307.96     3534.95    384.25 o
  17   3   6      289.41      199.14    221.51 o
 -18   4   6     3299.43     3070.63    314.87 o
 -16   4   6      657.82      559.83    202.40 o
 -14   4   6     4799.99     5226.21    252.32 o
 -12   4   6     1474.92     1346.29    137.50 o
 -10   4   6     6509.25     6392.41    226.56 o
  -8   4   6      808.17      668.61    100.95 o
  -6   4   6    17460.11    18113.92    451.52 o
  -4   4   6     2826.24     2829.65    100.72 o
  -2   4   6    36399.04    36050.75    415.13 o
   0   4   6      637.11      592.44     78.83 o
   2   4   6    39392.53    41773.20    985.17 o
   4   4   6     2607.24     2563.32    127.29 o
   6   4   6    19800.11    19380.68    473.94 o
   8   4   6      741.99      770.24    176.33 o
  10   4   6     6316.42     6602.31    418.01 o
  12   4   6     1412.74     1198.34    266.25 o
  14   4   6     4610.79     5146.48    452.23 o
  16   4   6     1114.10     1104.04    306.60 o
  18   4   6     3278.75     3585.39    424.16 o
 -17   5   6      643.02     1024.20    344.77 o
 -15   5   6      634.84      622.05    173.22 o
 -13   5   6     2501.73     2657.65    193.17 o
 -11   5   6     5995.72     6164.21    240.08 o
  -9   5   6     9095.89     8573.12    253.70 o
  -7   5   6    17217.48    17465.89    303.22 o
  -5   5   6     8659.33     9214.08    210.95 o
  -3   5   6    12253.81    11809.13    494.78 o
  -1   5   6     5854.79     5166.03    184.63 o
   1   5   6    17064.31    18040.78    349.84 o
   3   5   6    10013.63    10526.93    274.25 o
   5   5   6     9247.58     9531.93    255.97 o
   7   5   6    14246.75    15103.66    310.63 o
   9   5   6     6207.93     5229.83    416.26 o
  11   5   6     7272.32     7302.80    476.36 o
  13   5   6     5679.34     5944.80    488.64 o
  15   5   6      334.46      555.75    285.55 o
  17   5   6     1781.34     1918.58    331.60 o
 -18   6   6      292.04      324.15    251.34 o
 -16   6   6     3014.88     3276.34    290.90 o
 -14   6   6     1259.81     1593.62    217.69 o
 -12   6   6     1270.75     1052.18    282.92 o
 -10   6   6      633.52      468.99    157.70 o
  -8   6   6     1436.86     1499.95    128.64 o
  -6   6   6     1795.36     1567.19    101.68 o
  -4   6   6     4411.40     4237.20    161.85 o
  -2   6   6    14979.24    15171.17    330.42 o
   0   6   6     5273.97     5020.80    231.37 o
   2   6   6    13234.16    13941.45    344.65 o
   4   6   6     5584.20     5813.17    237.43 o
   6   6   6     1719.20     1749.32    150.06 o
   8   6   6     1470.88     1610.66    253.97 o
  10   6   6      241.39      125.89    171.07 o
  12   6   6     1579.11     1493.11    316.70 o
  14   6   6     1157.61     1151.41    325.90 o
  16   6   6     2536.67     2475.65    413.20 o
 -17   7   6      282.50      302.08    205.19 o
 -15   7   6     1564.30     1531.45    248.70 o
 -13   7   6     2058.30     1900.10    239.62 o
 -11   7   6     3610.35     3561.31    251.75 o
  -9   7   6     3194.08     3213.43    243.49 o
  -7   7   6     4829.49     4845.43    250.35 o
  -5   7   6    19335.80    19621.38    693.48 o
  -3   7   6     2540.02     2338.06    154.66 o
  -1   7   6     6147.56     5901.55    257.70 o
   1   7   6     8046.32     7916.12    671.55 o
   3   7   6     3018.70     3006.64    505.53 o
   5   7   6     7314.60     7688.90    287.22 o
   7   7   6     8919.60     9509.52    311.67 o
   9   7   6     5352.68     5664.51    456.18 o
  11   7   6     1689.20     1539.16    289.50 o
  13   7   6     1012.67      814.98    254.41 o
  15   7   6     3916.14     4313.08    467.14 o
  17   7   6      533.62      596.54    273.27 o
 -16   8   6     1225.78     1242.59    246.26 o
 -14   8   6      112.90      116.66    174.72 o
 -12   8   6      382.16      436.89    158.11 o
 -10   8   6      341.37      206.26    176.55 o
  -8   8   6      305.07       84.68    124.16 o
  -6   8   6      842.87      789.10    212.74 o
  -4   8   6     1331.30     1113.56    132.91 o
  -2   8   6     9152.60     9455.53    314.48 o
   0   8   6     3350.45     3259.69    211.52 o
   2   8   6     9133.60     9741.22    340.15 o
   4   8   6     1087.27     1116.55    160.36 o
   6   8   6      824.05      817.52    138.35 o
   8   8   6      194.94      196.07    260.99 o
  12   8   6      174.35      310.99    285.12 o
  14   8   6      107.80      288.62    292.57 o
  16   8   6     1776.44     2191.41    428.98 o
 -15   9   6      219.51      361.16    195.72 o
 -13   9   6     2494.71     2875.11    260.39 o
 -11   9   6     1388.08     1676.03    212.80 o
  -9   9   6     5166.56     4815.89    279.28 o
  -7   9   6     8776.81     7963.38    529.43 o
  -5   9   6     3249.26     2383.53    350.47 o
  -3   9   6     9872.32    10657.56    340.55 o
  -1   9   6     3722.09     3509.29    223.50 o
   1   9   6     3123.53     3135.29    229.19 o
   3   9   6     7239.89     7163.79    316.55 o
   5   9   6     3264.10     3344.74    243.66 o
   7   9   6     7334.96     7854.60    577.24 o
   9   9   6     3049.75     3320.46    411.88 o
  11   9   6     1050.35     1051.40    299.15 o
  13   9   6     3053.48     4014.81    511.01 o
  15   9   6      456.58       50.88    299.59 o
 -14  10   6      662.22      856.54    221.90 o
 -12  10   6      348.71      335.91    235.11 o
 -10  10   6      586.75      666.16    195.72 o
  -8  10   6      734.05      699.62    296.08 o
  -6  10   6     4433.88     4595.13    431.61 o
  -4  10   6     1963.93     2440.12    325.90 o
  -2  10   6     6658.09     6974.39    309.83 o
   0  10   6      263.86      572.26    218.44 o
   2  10   6     4746.94     4732.66    296.95 o
   4  10   6     2113.85     1914.81    221.42 o
   6  10   6     5063.99     5424.57    475.04 o
   8  10   6      557.40      484.69    321.52 o
  10  10   6      327.64      412.31    265.37 o
  12  10   6      388.34      322.83    323.72 o
  14  10   6      982.13     1037.80    307.48 o
 -13  11   6      548.36      674.58    208.87 o
 -11  11   6     1426.00     1695.32    339.07 o
  -9  11   6      533.51      741.73    311.43 o
  -7  11   6      784.44      571.10    245.19 o
  -5  11   6     1215.51      878.59    260.11 o
  -3  11   6      438.12      334.24    210.99 o
  -1  11   6     1072.96     1272.71    209.16 o
   1  11   6     3138.57     3301.62    267.04 o
   3  11   6      576.76      554.97    161.48 o
   5  11   6     2181.36     2429.86    249.25 o
   7  11   6      956.53     1167.64    304.42 o
   9  11   6     1791.67     2022.54    434.68 o
  11  11   6      412.99      633.39    364.95 o
  13  11   6      154.06      121.06    328.10 o
 -12  12   6      200.38       30.27    285.99 o
 -10  12   6      351.68      314.50    238.62 o
  -8  12   6      817.74      778.13    272.39 o
  -6  12   6     2751.91     3205.53    409.68 o
  -4  12   6     1472.58     1505.39    352.22 o
  -2  12   6      755.35      800.51    259.67 o
   0  12   6      158.98      278.75    152.39 o
   2  12   6      581.55      628.29    199.55 o
   4  12   6     1097.96     1206.45    341.92 o
   6  12   6     3131.69     3952.53    502.67 o
   8  12   6      860.12     1588.73    413.20 o
  10  12   6      553.13      605.32    306.17 o
  12  12   6       79.88      -34.65    239.06 o
  -9  13   6      390.93      437.76    267.12 o
  -7  13   6      615.75      507.49    271.52 o
  -5  13   6      531.85      650.05    334.68 o
  -3  13   6      781.16     1291.34    353.98 o
  -1  13   6     1179.99     1504.51    361.43 o
   1  13   6      359.03      450.48    289.50 o
   3  13   6     1673.42     2040.56    265.88 o
   5  13   6      281.31      280.29    323.27 o
   7  13   6     1029.35     1382.57    344.33 o
   9  13   6      138.30     -152.64    240.37 o
  -6  14   6       73.31      303.97    241.69 o
  -4  14   6     1865.50     1799.28    410.56 o
  -2  14   6      304.16      577.24    332.92 o
   0  14   6      950.53      962.36    285.99 o
   2  14   6      172.80      185.98    215.37 o
   4  14   6     1917.54     2792.78    467.14 o
   6  14   6      107.08      -80.27    343.01 o
  -3  15   6      139.31       94.31    233.35 o
  -1  15   6      377.81      542.59    342.57 o
   1  15   6      670.80      574.61    342.57 o
   3  15   6      139.97      314.94    302.65 o
 -19   1   7      168.93       46.65    212.55 o
 -17   1   7      421.19      352.57    157.50 o
 -15   1   7     2863.48     2597.09    252.61 o
 -13   1   7     7643.05     8001.21    359.55 o
 -11   1   7    13061.74    12869.78    397.83 o
  -9   1   7     5801.27     5885.60    258.88 o
  -7   1   7    25589.01    25362.65    436.66 o
  -5   1   7    18136.84    18753.13    322.34 o
   3   1   7    18104.87    18311.18    417.58 o
   5   1   7    21657.97    23162.47    530.31 o
   7   1   7     8223.38     8658.14    649.40 o
   9   1   7     8734.11     8207.98    437.31 o
  11   1   7    10514.63    11157.54    334.34 o
  13   1   7     9736.17    10038.42    337.81 o
  15   1   7     2124.65     2578.29    323.27 o
 -18   2   7      211.07      202.51    206.86 o
 -16   2   7     2270.94     1964.03    238.12 o
 -14   2   7       20.19      161.78    122.31 o
 -12   2   7     1179.58     1156.56    169.56 o
 -10   2   7      554.68      461.66    120.28 o
  -8   2   7    20808.09    22191.99    366.61 o
  -6   2   7     3223.99     3207.81    134.00 o
  -4   2   7    20176.89    20778.19    324.04 o
  -2   2   7    35502.57    35869.23    625.05 o
   0   2   7    62046.35    64445.26    538.15 o
   2   2   7    31489.81    32177.26    448.28 o
   6   2   7     3121.38     3228.78    251.34 o
   8   2   7    16530.94    16751.41    551.80 o
  10   2   7     1171.93     1179.62    133.87 o
  12   2   7     1153.99     1513.84    176.78 o
  14   2   7       12.41      -28.95    167.56 o
  16   2   7     2520.58     2125.18    332.92 o
 -19   3   7      139.57      135.17    214.49 o
 -17   3   7      304.65       53.62    157.18 o
 -15   3   7     3750.21     3615.08    293.92 o
 -13   3   7     2999.08     3232.65    524.17 o
  -9   3   7    15296.58    14730.89    315.48 o
  -7   3   7     4760.63     4938.98    171.17 o
  -5   3   7    21942.03    21829.30    370.82 o
  -3   3   7     3626.80     3199.39    215.81 o
  -1   3   7     6946.95     7210.39    340.82 o
   1   3   7     7578.51     7313.62    196.51 o
   3   3   7    10485.91    10091.70    206.02 o
   5   3   7    29156.14    29673.10    685.58 o
   7   3   7     7187.20     7429.13    392.58 o
   9   3   7     7139.46     6700.56    390.38 o
  11   3   7    17595.97    17664.20    673.74 o
  13   3   7     1430.15     1423.36    239.06 o
  15   3   7     1740.70     1921.21    313.62 o
  17   3   7      139.20      103.51    271.52 o
 -18   4   7      574.76      310.26    206.35 o
 -16   4   7      951.34     1026.41    218.27 o
 -14   4   7     6323.87     6608.40    342.15 o
 -12   4   7     1391.06     1361.08    152.35 o
 -10   4   7     7414.59     7343.44    244.95 o
  -8   4   7     2534.07     2701.06    147.12 o
  -6   4   7    31573.07    31759.29    382.49 o
  -4   4   7     4938.61     4786.37    284.67 o
  -2   4   7     3103.07     3114.70    133.42 o
   0   4   7       16.86      -64.35     64.35 o
   2   4   7     3951.87     4212.87    166.75 o
   4   4   7     4540.39     4175.46    156.19 o
   6   4   7    22640.86    21718.84    495.88 o
   8   4   7     2980.42     2820.85    271.95 o
  10   4   7     7012.75     7058.49    453.11 o
  12   4   7     1811.26     1624.26    257.92 o
  14   4   7     6103.28     6041.74    486.44 o
  16   4   7     1547.55     1985.69    349.15 o
  18   4   7      490.14      618.04    340.82 o
 -17   5   7     1073.29     1071.15    357.48 o
 -15   5   7     1679.62     1514.39    233.57 o
 -13   5   7     2383.66     2304.87    179.31 o
 -11   5   7     6433.54     6267.75    238.89 o
  -7   5   7    16974.79    16818.43    297.79 o
  -5   5   7     4040.70     4071.06    679.88 o
  -3   5   7     4841.21     4567.17    255.72 o
  -1   5   7     8830.21     9334.21    248.15 o
   1   5   7    12819.53    12711.04    296.81 o
   3   5   7     6564.92     6462.51    219.46 o
   5   5   7    11207.18    11584.24    320.64 o
   9   5   7    12658.43    13233.13    611.02 o
  11   5   7     2393.04     2173.86    320.64 o
  13   5   7     4641.29     4818.39    424.16 o
  15   5   7      973.22     1072.90    318.89 o
  17   5   7      365.39      308.80    281.17 o
 -16   6   7     1431.87     1513.25    228.01 o
 -14   6   7      827.89      947.94    187.52 o
 -12   6   7     2275.00     2223.80    236.48 o
 -10   6   7      442.67      196.13    150.42 o
  -8   6   7    13489.62    13221.05    278.52 o
  -6   6   7     6720.19     6822.29    271.39 o
  -4   6   7    17768.36    17813.50    421.75 o
  -2   6   7     6714.70     6517.90    224.21 o
   0   6   7      707.72      967.44    121.71 o
   2   6   7     5959.75     5838.62    234.53 o
   4   6   7    16346.47    17530.18    386.89 o
   6   6   7     7282.79     7343.25    255.38 o
   8   6   7    10362.45     9606.07    522.86 o
  10   6   7      581.47      428.11    242.57 o
  12   6   7     1889.76     2068.15    307.92 o
  14   6   7      991.69     1140.88    325.03 o
  16   6   7     1312.21     1055.35    341.25 o
 -17   7   7      765.98      892.88    207.71 o
 -15   7   7     1382.48     1235.63    284.67 o
 -13   7   7     1478.11     1434.70    238.84 o
 -11   7   7     1215.15     1471.59    185.80 o
  -9   7   7     5524.66     5665.09    292.07 o
  -7   7   7     2531.78     2588.30    207.32 o
  -5   7   7     8828.00     9296.40    485.13 o
  -1   7   7     7274.02     6972.67    257.35 o
   1   7   7     2853.27     2903.08    190.56 o
   3   7   7     8167.71     8125.98    295.32 o
   5   7   7     6942.27     7071.02    276.84 o
   7   7   7     2522.33     2449.33    304.42 o
   9   7   7     3496.15     3482.31    406.61 o
  11   7   7     3752.24     4354.31    452.23 o
  13   7   7     1236.48      887.36    263.18 o
  15   7   7      901.02     1161.94    345.20 o
  17   7   7      356.33      295.64    307.04 o
 -16   8   7     1312.63     1465.56    250.22 o
 -14   8   7     3628.74     3230.65    296.01 o
 -12   8   7      111.59      206.85    131.81 o
 -10   8   7     1481.52     1469.23    193.54 o
  -8   8   7      511.38      420.39    141.77 o
  -6   8   7     8015.27     8811.71    536.01 o
  -4   8   7     6340.92     6872.95    442.14 o
  -2   8   7     3923.82     4121.40    224.37 o
   0   8   7      931.09      949.82    147.72 o
   2   8   7     3980.91     3814.08    225.45 o
   4   8   7     6795.98     7381.72    306.34 o
   6   8   7     7652.39     7790.68    318.48 o
   8   8   7      939.74      932.54    251.34 o
  10   8   7     1248.52     2091.85    386.43 o
  12   8   7      175.00       85.98    199.58 o
  14   8   7     2684.48     3269.13    466.26 o
  16   8   7     1304.37     1609.34    389.51 o
 -15   9   7     1235.46     1016.32    227.94 o
 -13   9   7     2503.67     2697.21    278.62 o
 -11   9   7     1276.20     1326.43    212.74 o
  -9   9   7     3652.28     4320.98    429.86 o
  -7   9   7     1520.31     1603.21    330.73 o
  -5   9   7     3236.47     2832.26    330.29 o
  -3   9   7     5560.15     5690.93    365.60 o
   1   9   7    10049.07    10048.31    367.80 o
   3   9   7     1933.47     2025.02    272.17 o
   5   9   7     2106.30     2224.40    202.59 o
   7   9   7     3503.22     4131.49    420.65 o
   9   9   7     3875.52     3775.75    478.11 o
  11   9   7     2563.62     2400.64    423.28 o
  13   9   7     1412.09     2244.04    423.28 o
  15   9   7     1015.30     1629.52    393.01 o
 -14  10   7      455.71      287.00    172.89 o
 -12  10   7     2218.95     2413.46    264.29 o
 -10  10   7       65.38       63.16    203.52 o
  -8  10   7     2963.79     2983.14    416.70 o
  -6  10   7      721.01      836.48    306.17 o
  -4  10   7     1375.91     1285.19    312.75 o
  -2  10   7     3086.05     3305.34    244.38 o
   0  10   7    19400.27    21125.74    538.92 o
   2  10   7     3045.36     3639.51    395.21 o
   4  10   7     1152.56     1222.93    181.52 o
   6  10   7     1320.85     1489.60    355.73 o
   8  10   7     1926.44     1764.62    395.65 o
  10  10   7      200.44      338.62    252.65 o
  12  10   7     1970.12     1705.85    353.98 o
  14  10   7      479.91      211.86    319.32 o
 -13  11   7      332.95      502.67    265.81 o
 -11  11   7     1258.63     1217.21    353.54 o
  -9  11   7     2736.07     2267.74    359.24 o
  -7  11   7     1362.95     1464.16    301.34 o
  -5  11   7      802.19      770.68    249.59 o
  -3  11   7     4251.30     4455.64    455.30 o
  -1  11   7     3115.61     3017.42    238.35 o
   1  11   7     2669.49     2895.52    245.28 o
   3  11   7     2204.61     2216.58    242.03 o
   5  11   7     2078.73     2534.05    255.32 o
   7  11   7     1274.54     1160.18    375.03 o
   9  11   7     1479.99     1984.82    433.37 o
  11  11   7     1799.45     2147.98    445.21 o
  13  11   7      419.73      300.90    342.57 o
 -10  12   7     1617.93     1518.99    385.12 o
  -8  12   7      704.41      765.41    332.48 o
  -6  12   7     2464.94     2392.30    373.28 o
  -4  12   7     1602.72     1744.00    368.90 o
  -2  12   7     4150.74     3885.41    422.84 o
   0  12   7     2226.53     2111.15    328.54 o
   2  12   7     4888.29     5458.89    346.58 o
   4  12   7     1890.52     2240.17    246.72 o
   6  12   7     2567.54     3189.30    474.60 o
   8  12   7      466.89      399.60    346.96 o
  10  12   7     1988.64     2090.97    400.03 o
  -9  13   7      317.04      291.25    332.05 o
  -7  13   7      914.04      888.24    294.32 o
  -5  13   7      910.54     1034.30    349.59 o
  -3  13   7     1149.89     1062.81    286.87 o
  -1  13   7     1593.24     1931.30    388.19 o
   1  13   7     1607.43     1496.18    349.59 o
   3  13   7      503.81      688.26    189.32 o
   5  13   7      347.51      518.46    338.18 o
   7  13   7      863.65     1621.19    416.70 o
   9  13   7      388.68      786.03    311.87 o
  -6  14   7     1046.80     1272.47    392.58 o
  -4  14   7      646.24      983.85    357.93 o
  -2  14   7      701.65      598.29    327.22 o
   0  14   7     3156.16     3632.76    446.09 o
   2  14   7      584.97      629.87    318.45 o
   4  14   7      777.46      602.69    349.59 o
   6  14   7     1065.84      967.19    397.40 o
  -1  15   7     1308.89     1431.70    390.38 o
   1  15   7     1042.85     1059.73    365.82 o
 -18   0   8      301.74       65.36    216.24 o
 -16   0   8     7156.07     6553.62    511.01 o
 -14   0   8     4226.31     4056.04    413.20 o
 -12   0   8    35703.16    34994.61    968.50 o
 -10   0   8     1456.02     1364.59    245.64 o
  -8   0   8    32069.79    31426.76    746.11 o
  -6   0   8    26898.86    26027.62    591.72 o
   4   0   8    93968.66    94683.38   1093.51 o
   6   0   8    24269.14    23900.69    557.94 o
   8   0   8    33852.79    32539.57    695.67 o
  10   0   8     1108.32     1089.13    210.54 o
  12   0   8    28156.27    28569.06    757.52 o
  14   0   8     2945.16     3286.24    321.08 o
 -19   1   8      109.84      -32.52    214.05 o
 -17   1   8      278.48      382.01    158.66 o
 -15   1   8     2186.08     2562.93    466.49 o
 -13   1   8     4155.33     4284.90    275.19 o
 -11   1   8    10834.82    10911.76    378.25 o
  -9   1   8     9272.89     9721.42    346.96 o
  -7   1   8     6627.81     6689.01    233.24 o
  -5   1   8    24074.80    24652.00    376.83 o
   1   1   8    73489.59    73374.58    858.84 o
   3   1   8    10988.39    11652.29    349.59 o
   5   1   8    16091.02    16653.59    467.14 o
   7   1   8    17999.60    18211.87    361.49 o
   9   1   8     4167.71     3832.76    201.47 o
  11   1   8    11865.01    12134.37    347.26 o
  13   1   8     8924.88     9408.30    623.95 o
  15   1   8     3844.67     4026.65    377.66 o
 -18   2   8     3873.89     3953.85    342.54 o
 -16   2   8      806.48      545.36    203.61 o
 -14   2   8     4156.72     4047.74    280.44 o
 -12   2   8     4797.20     4974.39    297.83 o
 -10   2   8     6890.32     6553.04    277.32 o
  -8   2   8     6173.26     5753.17    231.82 o
  -6   2   8    21349.45    21627.78    341.57 o
  -4   2   8    11963.21    12476.05    433.37 o
  -2   2   8   129098.68   135279.83   1401.43 o
   0   2   8    37639.91    38836.96    713.22 o
   2   2   8   113286.13   113701.13    788.80 o
   4   2   8    10997.89    10834.24    379.42 o
   6   2   8    24534.00    24419.59    613.21 o
   8   2   8     5840.45     5998.75    357.48 o
  10   2   8     8266.40     8602.04    424.16 o
  12   2   8     4143.66     3926.64    357.05 o
  14   2   8     2845.79     3119.12    355.30 o
  16   2   8      989.06     1206.68    296.95 o
 -19   3   8      421.58      268.52    223.17 o
 -17   3   8      257.90      130.34    164.52 o
 -15   3   8     2311.58     2535.47    259.68 o
 -13   3   8     4449.26     4362.57    399.38 o
 -11   3   8    12865.07    12793.19    399.74 o
  -9   3   8    14085.66    13969.16    339.11 o
  -7   3   8    10666.47    10945.11    432.34 o
  -5   3   8    22736.22    23058.56    346.57 o
  -3   3   8    23421.66    24011.66    580.75 o
  -1   3   8     8470.62     8399.75    202.59 o
   1   3   8     4281.79     4430.05    271.07 o
   5   3   8    12769.12    12913.81    468.03 o
   7   3   8    23602.94    24127.46    689.10 o
   9   3   8    10928.86    10699.15    487.32 o
  11   3   8     8744.02     8321.31    480.31 o
  13   3   8     5179.43     5814.52    432.49 o
  15   3   8     3278.13     3786.28    417.14 o
  17   3   8      921.80     1161.50    325.90 o
 -18   4   8       57.67       16.23    230.72 o
 -16   4   8     3482.13     3319.28    280.96 o
 -14   4   8     3262.17     3519.11    265.84 o
 -12   4   8     3490.82     3229.49    198.47 o
 -10   4   8      201.85      262.20    112.21 o
  -8   4   8    11043.70    11612.81    268.79 o
  -6   4   8    11480.01    10593.38    227.67 o
  -4   4   8     5514.97     5404.84    309.67 o
  -2   4   8     3298.64     3415.21    143.49 o
   0   4   8    49919.39    52388.43    561.24 o
   2   4   8     4562.19     4407.22    164.56 o
   4   4   8     6919.96     6352.16    214.05 o
   6   4   8    11895.98    12188.80    362.97 o
   8   4   8    12202.85    11389.55    512.76 o
  10   4   8      346.03      672.87    229.41 o
  12   4   8     2979.67     3199.39    360.55 o
  14   4   8     3391.53     3928.84    416.70 o
  16   4   8     3767.26     4413.09    441.71 o
  18   4   8      104.21      -15.79    311.87 o
 -17   5   8      232.21      420.65    246.51 o
 -15   5   8     2407.35     2481.78    395.21 o
 -13   5   8     3479.58     3508.52    209.39 o
 -11   5   8     3821.70     3620.99    196.45 o
  -9   5   8    17745.75    16985.29    338.12 o
  -7   5   8    11657.29    11891.67    252.31 o
  -5   5   8    17269.60    17240.05    587.33 o
  -3   5   8    15926.80    15861.09    296.14 o
  -1   5   8     7162.66     7369.18    289.50 o
   1   5   8     2267.75     2269.31    146.71 o
   3   5   8     8840.54     8868.65    254.55 o
   5   5   8    13615.88    14035.83    308.25 o
   7   5   8    14011.43    14450.35    376.13 o
   9   5   8    11354.67    11313.67    557.50 o
  11   5   8     4231.80     4087.19    375.03 o
  13   5   8     1295.12     1294.41    263.62 o
  15   5   8     4970.32     5308.78    499.16 o
  17   5   8      482.64      558.82    293.00 o
 -16   6   8      626.38      552.87    208.43 o
 -14   6   8     1103.38     1292.86    204.01 o
 -12   6   8      859.03      707.90    152.59 o
 -10   6   8      476.08      307.31    131.70 o
  -8   6   8     2358.42     2056.80    207.47 o
  -6   6   8     4177.92     3878.40    351.78 o
  -4   6   8     5285.35     5178.50    345.65 o
  -2   6   8    19069.59    18881.01    510.35 o
   0   6   8     2433.90     2512.11    163.25 o
   2   6   8    22822.55    23693.93    448.44 o
   4   6   8     7213.48     7746.87    264.09 o
   6   6   8     5748.27     6131.91    235.99 o
   8   6   8     2312.57     2360.29    321.52 o
  10   6   8      389.87      398.28    194.31 o
  12   6   8      418.82      279.41    194.76 o
  14   6   8      682.73      890.86    317.13 o
  16   6   8     1114.49      995.25    334.68 o
 -17   7   8      475.20      306.27    183.59 o
 -15   7   8      797.25     1276.90    253.31 o
 -13   7   8     2027.23     2281.32    253.34 o
 -11   7   8     3887.88     4240.54    291.12 o
  -9   7   8     6212.95     5985.68    303.75 o
  -7   7   8     4932.90     4251.23    370.65 o
  -5   7   8     2529.97     2268.61    299.15 o
  -3   7   8    11993.98    12274.30    384.68 o
  -1   7   8     2086.75     1776.75    148.31 o
   1   7   8     6772.21     7410.24    277.63 o
   3   7   8     6619.96     7177.14    280.64 o
   5   7   8     8101.59     7813.10    287.93 o
   7   7   8     9630.53    10234.63    577.24 o
   9   7   8     3965.63     3955.59    387.75 o
  11   7   8     1575.51     1782.17    343.45 o
  13   7   8     3799.75     4102.10    438.63 o
  15   7   8      525.47     1068.51    352.22 o
  17   7   8     1156.90      961.92    362.75 o
 -16   8   8     1497.28     1232.03    222.72 o
 -14   8   8     1157.48     1154.79    225.79 o
 -12   8   8      238.53      331.64    175.15 o
 -10   8   8     1278.57     1478.97    197.22 o
  -8   8   8      713.99      637.77    217.56 o
  -6   8   8     7475.75     7834.87    514.08 o
  -4   8   8     4650.09     5106.13    416.26 o
  -2   8   8      508.10      434.03    121.62 o
   0   8   8     1138.57     1028.58    161.00 o
   2   8   8     1409.25     1522.65    224.36 o
   4   8   8     4976.35     5288.48    274.09 o
   6   8   8     9132.54     9770.22    345.74 o
   8   8   8      694.68      756.20    292.57 o
  10   8   8     1357.49     1701.02    314.50 o
  12   8   8      468.18      565.84    243.88 o
  14   8   8     1020.21     1022.90    293.89 o
  16   8   8     1420.72     1363.71    336.00 o
 -15   9   8      737.51      780.85    202.73 o
 -13   9   8     1013.03     1244.85    211.79 o
 -11   9   8     4493.09     4219.88    304.36 o
  -9   9   8     2902.22     2728.74    397.40 o
  -7   9   8      216.46      496.09    275.90 o
  -5   9   8     3451.51     3691.97    369.77 o
  -3   9   8     2316.96     2640.14    341.25 o
  -1   9   8     5300.41     5566.91    281.41 o
   1   9   8     2261.58     2103.94    206.36 o
   3   9   8     4479.60     5018.48    343.45 o
   5   9   8     4672.39     5043.12    451.36 o
   7   9   8      227.63      203.52    283.80 o
   9   9   8     8966.70     9744.24    666.72 o
  11   9   8     1916.69     2155.88    405.73 o
  13   9   8      309.12       17.55    295.64 o
  15   9   8     1348.73     1271.60    326.78 o
 -14  10   8      168.64      233.39    173.67 o
 -12  10   8     1094.80     1024.20    341.25 o
 -10  10   8      398.15      535.57    287.30 o
  -8  10   8     1474.74     1604.52    350.90 o
  -6  10   8     1235.71     1496.18    332.05 o
  -4  10   8     2814.11     3143.68    393.01 o
  -2  10   8     2298.51     2126.93    300.47 o
   0  10   8     1758.73     1702.66    205.44 o
   2  10   8     2267.84     2343.88    217.47 o
   4  10   8     3137.04     3569.85    267.81 o
   6  10   8     1045.13     1071.58    271.95 o
   8  10   8     1669.51     1815.06    389.07 o
  10  10   8      355.41      277.22    246.07 o
  12  10   8      551.00      704.45    285.99 o
  14  10   8      105.92       58.78    307.92 o
 -13  11   8      267.52      328.54    325.03 o
 -11  11   8      674.00      700.06    264.50 o
  -9  11   8      908.28      789.10    317.13 o
  -7  11   8     1507.49     1656.28    364.50 o
  -5  11   8      648.41      636.02    243.44 o
  -3  11   8     1446.75     1711.55    347.40 o
  -1  11   8     3365.37     4036.30    432.05 o
   1  11   8     1538.90     1496.44    254.41 o
   3  11   8     1834.05     2047.40    235.65 o
   5  11   8      970.13     1406.70    293.45 o
   7  11   8     2552.34     3267.82    468.46 o
   9  11   8      945.23      971.57    375.91 o
  11  11   8      660.38      689.53    284.24 o
  13  11   8      678.97      927.71    316.70 o
 -10  12   8       30.69       62.28    293.00 o
  -8  12   8      739.37      652.25    326.78 o
  -6  12   8     1062.86     1329.06    364.50 o
  -4  12   8      619.76      672.42    249.59 o
  -2  12   8     1473.78     1606.27    306.60 o
   0  12   8      323.39      518.46    288.18 o
   2  12   8      616.77      425.63    193.47 o
   4  12   8      380.21      340.20    191.14 o
   6  12   8     1298.02     1615.05    394.33 o
   8  12   8      425.68      534.69    357.05 o
  10  12   8       18.14       26.75    343.45 o
  -9  13   8      115.68      122.38    249.59 o
  -7  13   8      128.73      222.39    315.38 o
  -5  13   8     1386.31     1120.71    310.99 o
  -3  13   8      576.28      510.13    249.14 o
  -1  13   8      962.92     1443.10    354.85 o
   1  13   8     1663.19     1943.14    337.31 o
   3  13   8      201.14      280.87    201.37 o
   5  13   8     1095.30     1193.08    376.78 o
   7  13   8       92.97      211.42    333.36 o
   9  13   8      314.14       15.79    351.35 o
  -6  14   8      452.78      522.86    266.69 o
  -4  14   8       47.35      148.26    223.70 o
  -2  14   8      241.31      555.31    332.48 o
   0  14   8      523.00      997.89    290.37 o
   2  14   8      171.67      464.51    311.87 o
   4  14   8       21.06     -110.98    300.02 o
   6  14   8      456.36      294.32    351.78 o
  -1  15   8     1084.77     1106.68    378.10 o
   1  15   8      500.76      655.75    330.29 o
 -19   1   9       39.60     -144.90    213.83 o
 -17   1   9      759.85      781.75    197.21 o
 -15   1   9     7912.27     7591.30    389.60 o
 -13   1   9     6128.99     6248.96    329.62 o
 -11   1   9     9690.26    10674.48    380.30 o
  -9   1   9     3698.69     3574.94    206.62 o
  -7   1   9     3703.88     3356.54    183.20 o
  -5   1   9    19669.30    24916.13    619.79 o
   3   1   9     4866.97     4398.17    231.60 o
   5   1   9    36428.84    35274.45    680.32 o
   7   1   9     2989.71     2663.88    163.63 o
   9   1   9     6799.54     6739.46    252.00 o
  11   1   9    15274.41    16462.56    571.10 o
  13   1   9     3072.36     3357.69    233.28 o
  15   1   9     2721.32     2255.89    321.95 o
 -18   2   9      249.29      367.43    219.70 o
 -16   2   9      154.68      128.46    187.13 o
 -14   2   9     4822.65     5005.56    319.98 o
 -12   2   9      633.82      704.51    154.78 o
 -10   2   9     4176.60     4701.60    249.50 o
  -8   2   9      641.01      602.72     99.69 o
  -6   2   9    18143.88    18504.22    352.72 o
  -4   2   9     5269.13     5772.42    310.55 o
  -2   2   9    62897.33    64191.79    922.89 o
   0   2   9     4268.23     4012.08    302.87 o
   2   2   9    56467.55    58167.60    826.39 o
   4   2   9     3050.03     3263.87    243.00 o
   6   2   9    20659.27    21053.52    573.74 o
   8   2   9      488.47      382.93    189.49 o
  10   2   9     3984.26     3887.16    331.17 o
  12   2   9      465.62      861.91    249.59 o
  14   2   9     5491.25     6189.99    457.06 o
  16   2   9      170.41       62.73    239.06 o
 -17   3   9     1490.64     1440.00    226.53 o
 -15   3   9     3351.84     3252.27    284.55 o
 -13   3   9     7053.55     7337.03    339.70 o
 -11   3   9     7150.56     6763.48    295.43 o
  -9   3   9     3907.86     4150.11    181.88 o
  -7   3   9    19659.62    20110.23    334.98 o
  -5   3   9    20675.83    20203.89    593.47 o
  -3   3   9     7175.31     7461.59    332.48 o
  -1   3   9     1077.40     1366.28    107.25 o
   1   3   9     2302.79     2307.55    119.31 o
   3   3   9    14977.16    14461.05    260.46 o
   5   3   9    29790.55    28811.63    683.39 o
   7   3   9     8683.18     8116.04    396.53 o
   9   3   9    12832.71    12111.10    511.89 o
  11   3   9     2773.82     2385.29    267.57 o
  13   3   9     6473.81     7192.71    496.97 o
  15   3   9     2067.95     1819.45    300.02 o
  17   3   9      460.09      640.40    306.60 o
 -18   4   9      706.05      625.05    339.07 o
 -16   4   9      757.30      748.17    187.27 o
 -14   4   9     1168.01     1146.63    186.15 o
 -12   4   9     8052.47     8022.21    416.43 o
 -10   4   9     1171.45     1067.51    125.04 o
  -8   4   9    24198.76    24215.34    385.62 o
  -6   4   9      717.22      807.01    221.73 o
  -4   4   9    35150.18    36389.89    810.59 o
  -2   4   9    10079.09    10593.87    243.47 o
   0   4   9      321.83      373.88     78.32 o
   2   4   9     9980.24     9570.45    243.68 o
   4   4   9    35455.27    36599.21    459.11 o
   6   4   9      410.44      341.38     73.50 o
   8   4   9    23267.43    23032.20    728.57 o
  10   4   9      461.32      367.13    168.44 o
  12   4   9     8564.57     8898.12    543.03 o
  14   4   9     1568.91     1786.11    322.83 o
  16   4   9     1059.00     1967.27    389.07 o
  18   4   9      493.96      289.94    320.20 o
 -17   5   9      844.82      647.87    266.25 o
 -15   5   9     2905.59     2774.35    408.37 o
 -13   5   9      901.03      893.91    140.19 o
 -11   5   9     2372.52     2375.78    171.88 o
  -9   5   9    11572.41    11220.44    284.66 o
  -7   5   9     3917.42     4030.11    161.61 o
  -5   5   9    30734.49    31335.09    807.96 o
  -3   5   9     5184.87     4657.06    174.58 o
  -1   5   9     3832.81     4306.07    181.95 o
   1   5   9     4111.63     4572.45    191.98 o
   3   5   9     6033.02     6157.84    213.72 o
   5   5   9    20181.17    20685.91    593.04 o
   7   5   9     9382.03     9413.51    482.49 o
   9   5   9     5606.01     5859.70    418.01 o
  11   5   9     6968.33     6870.32    475.48 o
  13   5   9      427.73      286.87    194.76 o
  15   5   9     3515.12     3820.50    439.95 o
  17   5   9      292.85        0.00    332.05 o
 -16   6   9      622.38      682.95    328.10 o
 -14   6   9     4548.61     4666.68    319.99 o
 -12   6   9      297.90      332.54    134.47 o
 -10   6   9     6234.94     5422.40    295.55 o
  -8   6   9      232.95      199.62    119.84 o
  -6   6   9    21341.84    21027.20    711.46 o
  -4   6   9     1236.44     1073.78    196.51 o
  -2   6   9    15688.28    15654.50    368.45 o
   0   6   9    11910.43    12045.16    316.96 o
   2   6   9    15656.65    16956.61    850.51 o
   4   6   9     1025.90     1051.24    130.08 o
   6   6   9    22179.02    22190.50    422.26 o
   8   6   9      399.52      435.13    188.17 o
  10   6   9     5837.19     5568.01    465.39 o
  12   6   9      242.32       51.76    245.64 o
  14   6   9     4607.30     5136.40    507.49 o
  16   6   9      874.13      813.66    266.25 o
 -17   7   9      234.86     -141.68    277.22 o
 -15   7   9     1102.54     1140.70    214.08 o
 -13   7   9     2695.55     3276.94    288.54 o
 -11   7   9      618.31      728.02    186.91 o
  -9   7   9     2254.52     1991.04    204.95 o
  -7   7   9    17358.40    17831.76    723.30 o
  -5   7   9     2691.55     2403.71    280.29 o
  -3   7   9     7475.72     7583.57    252.54 o
  -1   7   9     6573.18     6948.33    442.14 o
   1   7   9     7470.36     7757.45    284.79 o
   3   7   9     2906.28     2644.83    182.86 o
   5   7   9     1852.95     1791.01    182.26 o
   7   7   9     8213.39     8529.22    533.38 o
   9   7   9     3719.79     3738.03    415.83 o
  11   7   9      204.85      233.79    196.51 o
  13   7   9     4940.00     5444.75    498.73 o
  15   7   9      574.58      604.00    318.45 o
  17   7   9      277.77      -92.99    203.52 o
 -16   8   9      731.54      526.00    197.02 o
 -14   8   9      729.40      524.93    164.23 o
 -12   8   9     6985.12     6755.33    372.78 o
 -10   8   9     1156.00     1287.09    205.82 o
  -8   8   9    11141.10    10340.35    586.02 o
  -6   8   9     1226.75     1248.79    247.82 o
  -4   8   9     8280.15     8271.75    486.44 o
  -2   8   9     3140.06     3068.09    205.40 o
   0   8   9    13136.24    14141.90    391.78 o
   2   8   9     2896.48     2849.01    211.19 o
   4   8   9     7916.75     7870.41    322.55 o
   6   8   9     2082.84     2198.87    295.64 o
   8   8   9    11317.34    12244.89    671.98 o
  10   8   9     1140.47     1332.13    295.20 o
  12   8   9     6895.24     6733.46    552.24 o
  14   8   9      928.31     1226.86    313.18 o
  16   8   9      759.88      938.24    365.82 o
 -15   9   9      356.81      373.26    179.81 o
 -13   9   9      382.31      127.67    178.83 o
 -11   9   9     3509.70     3766.98    426.35 o
  -9   9   9     9214.89     9738.98    636.90 o
  -7   9   9     2947.91     2191.41    365.82 o
  -5   9   9     5898.47     6491.77    497.85 o
  -3   9   9     2583.91     2665.14    314.50 o
  -1   9   9     2871.47     2828.98    274.59 o
   1   9   9     1804.59     1845.86    184.99 o
   3   9   9     3773.75     3917.51    269.76 o
   5   9   9     5149.04     5858.13    301.88 o
   7   9   9     3459.99     3452.48    429.86 o
   9   9   9     3945.44     4856.98    507.49 o
  11   9   9     4870.68     5499.58    552.24 o
  13   9   9      312.44      194.31    300.02 o
  15   9   9      360.42      629.00    355.73 o
 -14  10   9     1113.40     1545.31    386.00 o
 -12  10   9      307.24      118.87    222.39 o
 -10  10   9     1309.73     1340.02    346.52 o
  -8  10   9      241.15      327.65    285.12 o
  -6  10   9      460.33      537.32    283.35 o
  -4  10   9     1299.09     1420.30    320.20 o
  -2  10   9    14260.72    15080.65    715.85 o
   0  10   9      676.92      544.18    167.27 o
   2  10   9    14747.14    16359.52    488.80 o
   4  10   9     1407.25     1354.07    204.50 o
   6  10   9      575.80      830.33    313.62 o
   8  10   9       99.85      261.42    223.70 o
  10  10   9     1098.28      991.32    299.15 o
  12  10   9      313.33      343.89    260.55 o
  14  10   9      829.07      673.30    290.82 o
 -13  11   9      922.02      655.32    280.72 o
 -11  11   9      309.51      367.58    301.78 o
  -9  11   9      399.08      854.89    334.68 o
  -7  11   9     4983.89     6006.64    554.44 o
  -5  11   9     1132.86     1182.56    278.09 o
  -3  11   9      508.07      696.55    283.35 o
  -1  11   9     3167.10     3584.51    416.70 o
   1  11   9     4231.38     5065.67    312.84 o
   3  11   9      276.62      491.37    157.14 o
   5  11   9      474.67      655.75    310.55 o
   7  11   9     3653.60     4287.64    503.56 o
   9  11   9      174.82      300.47    325.03 o
  11  11   9      890.25      975.96    316.25 o
  13  11   9      846.33     1097.02    328.97 o
 -10  12   9      450.98      496.97    258.35 o
  -8  12   9      576.51      754.01    282.48 o
  -6  12   9      351.27      117.99    296.95 o
  -4  12   9     2827.01     3048.07    395.65 o
  -2  12   9     1315.87     1552.32    353.98 o
   0  12   9     2250.70     2909.89    402.23 o
   2  12   9     1525.75     1756.72    241.13 o
   4  12   9     2523.33     2893.50    268.43 o
   6  12   9      323.15      315.38    240.81 o
   8  12   9      310.54      163.61    331.17 o
  10  12   9      498.40      334.24    369.77 o
  -9  13   9      752.94      708.83    371.96 o
  -7  13   9      268.72      128.08    242.57 o
  -5  13   9      964.82      962.36    289.94 o
  -3  13   9     1273.83     1626.02    322.40 o
  -1  13   9     1521.85     1999.73    390.38 o
   1  13   9      983.00     1876.47    370.65 o
   3  13   9     2376.94     2789.64    294.07 o
   5  13   9     2214.83     2244.04    420.21 o
   7  13   9      113.04      290.82    335.12 o
   9  13   9      985.04      965.87    413.20 o
  -6  14   9      558.37      347.40    334.68 o
  -4  14   9      139.45      276.34    245.64 o
  -2  14   9     2663.37     2833.57    449.60 o
   0  14   9       35.86      238.62    238.17 o
   2  14   9     2959.72     3228.34    450.91 o
   4  14   9      241.87      353.10    328.54 o
   6  14   9      727.95      686.46    378.10 o
 -18   0  10     2046.57     1699.70    333.80 o
 -16   0  10      809.24      783.84    308.80 o
 -14   0  10     4165.62     4233.25    396.53 o
 -12   0  10    10838.93    10440.79    532.94 o
 -10   0  10    10577.19    10216.21    473.73 o
  -8   0  10    30629.48    28668.63    714.10 o
  -6   0  10    20149.52    20424.08    532.94 o
   6   0  10    23570.48    23131.33    587.77 o
   8   0  10    24863.20    25601.71    658.83 o
  10   0  10    12456.70    12053.64    479.43 o
  12   0  10     7679.02     7946.72    442.58 o
  14   0  10     3097.63     3267.38    342.57 o
 -19   1  10       36.46       -5.70    182.96 o
 -17   1  10      455.16      354.05    181.79 o
 -15   1  10     4704.40     5105.83    336.37 o
 -13   1  10     6132.60     5486.05    296.57 o
 -11   1  10     8123.02     8678.58    343.30 o
  -9   1  10     2500.88     2256.47    175.05 o
  -7   1  10    22356.95    21232.05   1403.40 o
   3   1  10     3803.06     3954.72    233.35 o
   5   1  10    23629.04    24707.77    600.05 o
   7   1  10    12146.59    12114.61    460.56 o
   9   1  10     3006.23     3019.72    189.93 o
  11   1  10     9926.49    10482.72    344.24 o
  13   1  10     8558.04     8765.69    337.49 o
  15   1  10     5676.74     5715.39    439.95 o
 -18   2  10      572.58      522.34    225.94 o
 -16   2  10     3438.93     3690.17    296.19 o
 -14   2  10     6653.75     7434.08    370.19 o
 -12   2  10     9713.19     9893.54    380.21 o
 -10   2  10    15650.65    15054.69    411.39 o
  -8   2  10     1907.95     1863.33    149.45 o
  -6   2  10     9082.79     9624.93    431.18 o
   2   2  10    19616.93    19719.64    480.31 o
   4   2  10    34804.00    32675.11    677.25 o
   6   2  10     5955.07     5685.13    337.31 o
   8   2  10     3809.65     3988.06    316.25 o
  10   2  10    11595.93    11471.58    519.34 o
  12   2  10    10839.59    10628.52    519.78 o
  14   2  10     7240.30     7708.98    502.24 o
  16   2  10     3511.06     4228.86    426.79 o
 -17   3  10      779.13      985.87    210.07 o
 -15   3  10     1189.74     1280.86    221.93 o
 -13   3  10     2481.46     2676.84    230.02 o
 -11   3  10     4072.00     4542.36    260.30 o
  -9   3  10     8117.91     7883.80    241.17 o
  -7   3  10     4838.53     4565.43    174.37 o
  -5   3  10    13621.92    13417.35    500.48 o
  -3   3  10    31466.13    32341.75    716.28 o
  -1   3  10     9421.24     9210.36    232.69 o
   1   3  10     3533.70     3400.90    143.12 o
   3   3  10    29392.02    31302.69    605.97 o
   5   3  10     5842.53     5590.38    318.45 o
   7   3  10    12142.59    11661.50    478.55 o
   9   3  10     4207.03     3951.21    320.64 o
  11   3  10     7624.84     7201.92    469.34 o
  13   3  10     4657.09     4780.22    396.08 o
  15   3  10     3558.35     3842.43    385.56 o
  17   3  10     1721.04     1883.49    371.08 o
 -18   4  10     1759.10     1929.99    420.21 o
 -16   4  10     1259.19     1013.03    200.82 o
 -14   4  10     3746.52     3917.07    317.79 o
 -12   4  10     9125.90     9391.46    363.74 o
 -10   4  10     1890.58     1946.78    152.87 o
  -8   4  10     4129.61     3839.00    176.40 o
  -6   4  10     5967.76     6508.00    379.85 o
  -4   4  10    26471.02    27018.49    709.27 o
  -2   4  10    12502.33    12074.23    271.54 o
   0   4  10     2087.85     2063.61    129.63 o
   2   4  10    16772.04    16506.14    320.82 o
   4   4  10    23923.93    24114.16    373.32 o
   6   4  10     8386.25     8254.42    439.73 o
   8   4  10     4535.94     4538.10    339.94 o
  10   4  10     2053.73     2006.75    296.52 o
  12   4  10     6275.65     5835.58    422.84 o
  14   4  10     3218.38     3977.96    443.90 o
  16   4  10     1392.98     2015.52    379.85 o
  18   4  10     1500.82     1653.65    333.36 o
[truncated: 97,563 more chars]
